# Supplementary material for: p57Kip2 imposes the reserve stem cell state of gastric chief cells
Source: Cell Stem Cell. 2022 May 5;29(5):826–839.e9. doi: 10.1016/j.stem.2022.04.001 (PMC9097776; doi:10.1016/j.stem.2022.04.001)
Supplement: Table S1. 1,667 DEGs from the time course bulk RNA-seq in Troy+ chief cells upon DMP-777-mediated injury, related to Figure 1 [file mmc2.csv]

	symbols	Cluster	d1	d3	d7	d14
ENSMUSG00000084843	B230312C02Rik	1	7.740699376	6.04223179	0	0
ENSMUSG00000020331	Hcn2	1	6.667269192	3.296602211	1.263400381	-1.350718684
ENSMUSG00000047517	Dmbt1	1	4.377750854	3.248515073	1.4581192	-0.430741261
ENSMUSG00000062515	Fabp4	1	7.477183897	3.481744026	1.835330667	0
ENSMUSG00000097519	4930558J18Rik	1	6.868774966	4.683675979	4.721728762	-1.404295694
ENSMUSG00000053846	Lipg	1	3.988342158	5.793332918	7.13936607	-1.398937393
ENSMUSG00000102840	Gm38037	1	7.861949279	5.42701351	2.663704646	0
ENSMUSG00000015484	Fam163a	1	5.475955951	7.350991609	5.799671826	0
ENSMUSG00000096563	Gm24095	1	8.050125661	4.461059996	3.774169302	0
ENSMUSG00000091721	Gimd1	1	7.685920889	3.569629217	6.057899946	0
ENSMUSG00000073293	Nudt10	1	7.801406626	6.500071738	3.84343584	0
ENSMUSG00000038543	BC028528	1	7.592225436	6.969909489	5.537872772	0
ENSMUSG00000024172	St6gal2	1	6.996972284	6.264459457	6.97527808	0
ENSMUSG00000028996	Rbp7	1	7.896662625	5.497459178	6.049025753	0
ENSMUSG00000107690	Gm44044	4	3.805653384	5.617917701	6.952078707	6.79882104
ENSMUSG00000104061	Gm37953	4	4.551311558	6.679100823	6.329415802	6.959455292
ENSMUSG00000103835	Gm37612	4	3.483974045	5.439397879	5.586578306	4.611099357
ENSMUSG00000034796	Cpne7	1	5.789442912	8.879411377	5.944862005	5.601858739
ENSMUSG00000033533	Acsm1	1	6.088459678	7.274428399	5.181199417	7.647112275
ENSMUSG00000026241	Nppc	1	5.141778763	7.667998097	7.121479208	6.308333579
ENSMUSG00000020131	Pcsk4	1	5.122385512	7.674677331	6.902925381	6.731270674
ENSMUSG00000107556	Gm44237	1	6.118768996	4.743142328	8.397706156	8.803837013
ENSMUSG00000104342	Gm36401	1	6.610720296	6.065565289	4.4689137	5.71013387
ENSMUSG00000104195	B230377A18Rik	1	6.596464248	5.565136523	7.899555478	6.37739686
ENSMUSG00000103222	Gm37729	1	6.934516093	7.910243208	7.937231112	6.413861545
ENSMUSG00000103038	Gm37124	1	6.720379427	7.864666129	8.716529583	6.656768195
ENSMUSG00000101355	Hist1h3h	1	7.351216561	5.130455611	4.484311668	6.427851244
ENSMUSG00000097271	Gm9903	1	6.201466016	5.871338642	6.250246088	5.380589783
ENSMUSG00000092035	Peg10	1	7.323220635	6.370926745	4.926068907	7.230175856
ENSMUSG00000086598	Btbd18	1	6.837607456	6.988988263	6.715268877	7.160816532
ENSMUSG00000084939	Gm830	1	7.799460441	5.303306812	5.14938739	7.77450729
ENSMUSG00000080237	Gm14239	1	6.061450424	7.215986138	7.65608234	6.926649633
ENSMUSG00000074785	Plxnc1	1	5.926790232	5.435970515	6.098530731	5.508105482
ENSMUSG00000074006	Omp	1	6.250019833	7.617464078	7.652329391	6.218760112
ENSMUSG00000064348	mt-Tn	1	7.746350272	7.563825345	4.991163963	4.85448969
ENSMUSG00000064141	Zfp69	1	7.452053237	6.809699809	6.635005992	5.975344502
ENSMUSG00000064065	Ipcef1	1	6.953093347	7.114242198	6.484604742	7.571951678
ENSMUSG00000057074	Ces1g	1	7.71864944	6.191446601	5.327500518	5.853758038
ENSMUSG00000056367	Actr3b	1	8.129510828	6.854702916	5.565360028	7.569432876
ENSMUSG00000055827	Gsdmc3	1	7.23468922	7.788243902	6.288469263	7.277461707
ENSMUSG00000051703	Tmem198	1	6.446373098	6.402366806	6.746086493	7.713615857
ENSMUSG00000050150	Slc9b1	1	5.886028535	7.617826485	8.256712439	7.543982011
ENSMUSG00000045327	6330549D23Rik	1	7.826537184	4.246055062	6.778827296	7.548273691
ENSMUSG00000044034	Npb	1	6.379677403	6.222352076	4.741938399	5.943097833
ENSMUSG00000035365	Parpbp	1	9.748663861	7.544635597	6.643326158	7.722478251
ENSMUSG00000032978	Guca2b	1	6.334280802	8.550884563	3.198617527	3.952441546
ENSMUSG00000030125	Lrrc23	1	6.522066111	6.871159709	6.71325134	8.209026483
ENSMUSG00000029320	1700016H13Rik	1	6.687747016	5.488914831	6.013542808	7.537592142
ENSMUSG00000028480	Glipr2	1	6.495878569	5.134948692	3.990977204	3.238440147
ENSMUSG00000027797	Dclk1	1	6.496789777	7.161159059	7.918787647	6.65665119
ENSMUSG00000016024	Lbp	1	5.753222501	6.026772046	5.621207079	6.422591878
ENSMUSG00000006218	Fam131c	1	6.79468943	6.341867551	5.463666923	5.269463852
ENSMUSG00000010066	Cacna2d2	1	5.640862149	5.064138098	6.428181243	4.760724448
ENSMUSG00000019303	Psmc3ip	1	5.525806062	3.745836873	2.494703531	3.78014051
ENSMUSG00000027962	Vcam1	1	8.366178051	5.712135684	2.614490026	4.891250625
ENSMUSG00000036672	Cenpt	1	4.910126328	3.316095795	2.66907664	3.159432559
ENSMUSG00000043036	Ccdc63	1	8.310857969	5.331324543	4.573133131	2.559588013
ENSMUSG00000025069	Gsto2	1	2.476564002	3.956141151	2.739727725	3.4055113
ENSMUSG00000026175	Vil1	1	4.358077647	2.751966088	1.81831812	2.991846545
ENSMUSG00000030017	Reg3g	1	3.878103014	2.700397095	1.462105389	4.34984362
ENSMUSG00000032091	Tmprss4	1	2.515739426	2.356312529	2.107689567	2.668990683
ENSMUSG00000050538	B230217C12Rik	1	2.010801861	3.354688106	1.973602693	2.739124413
ENSMUSG00000018919	Tm4sf5	1	3.548500324	2.053283426	1.771394476	1.794634018
ENSMUSG00000044912	Syt16	1	3.336605911	2.291541052	2.193289428	1.750873981
ENSMUSG00000019982	Myb	1	4.484953479	2.429230892	2.590781554	2.555408724
ENSMUSG00000047180	Neurl3	1	3.31463931	2.708839129	2.602044303	2.111026914
ENSMUSG00000033847	Pla2g4c	1	1.569081799	2.247981814	1.608258665	1.146098136
ENSMUSG00000035811	Ugt2b35	1	2.260367823	2.459541926	2.169827516	1.438969253
ENSMUSG00000032816	Igdcc4	1	1.614233446	2.019447486	2.25284529	1.6235594
ENSMUSG00000024521	Pmaip1	4	0.85204183	2.207477016	2.428332939	2.312468708
ENSMUSG00000026409	Pfkfb2	4	1.084108702	2.675354329	2.255315733	2.108101835
ENSMUSG00000036390	Gadd45a	4	0.853127986	1.607499934	2.805651117	2.483905862
ENSMUSG00000074136	4930513N10Rik	4	1.905632343	1.563320098	3.61574233	2.575711998
ENSMUSG00000041840	Haus1	1	2.391635812	1.177065928	0.844203249	-0.306555321
ENSMUSG00000067231	Cyp2c65	1	2.715053814	1.329952982	0.963173884	0.303343778
ENSMUSG00000071551	Akr1c19	1	2.123861702	1.545718616	0.971971599	0.172117081
ENSMUSG00000027456	Sdcbp2	1	2.283045798	0.844258116	1.186293907	0.486052757
ENSMUSG00000020911	Krt19	1	2.320127382	1.0199535	0.786257277	0.428993468
ENSMUSG00000032418	Me1	1	2.46294931	0.649066312	0.819983379	0.298836462
ENSMUSG00000029269	Sult1b1	1	2.066326956	1.173691148	0.41877408	0.22059135
ENSMUSG00000031430	Vsig1	1	2.108272981	0.806376185	0.727052596	0.437405328
ENSMUSG00000043501	Lgals2	1	1.923659407	0.681498867	0.607210084	0.326674941
ENSMUSG00000026688	Mgst3	1	1.944471727	1.147712213	0.861506558	0.417958231
ENSMUSG00000031635	Anxa10	1	1.791073064	0.991647905	0.96458812	0.587699847
ENSMUSG00000044033	Ccdc141	1	1.767872159	1.023096433	0.916866793	0.725394388
ENSMUSG00000030729	Pgm2l1	1	1.88928985	0.969053259	1.445197584	0.346687293
ENSMUSG00000053964	Lgals4	1	2.243394571	0.997742461	1.53364331	0.804868654
ENSMUSG00000025401	Myo1a	1	2.822955686	0.94595474	1.438487587	0.53732981
ENSMUSG00000050092	Sprr2b	1	3.71081166	1.023670142	1.777874338	0.56899773
ENSMUSG00000039257	Vstm2b	1	3.237326048	1.303407895	2.36702241	1.178271565
ENSMUSG00000060961	Slc4a4	1	2.008068904	1.35273761	1.8587943	1.305892202
ENSMUSG00000013338	Fer1l4	1	2.58693016	1.500977783	1.88185501	1.309335759
ENSMUSG00000033715	Akr1c14	1	2.659026414	1.409008036	1.702255642	1.085615918
ENSMUSG00000025432	Avil	1	2.85180693	0.373915605	1.504994142	1.99999391
ENSMUSG00000038047	Haus6	1	2.120312226	1.124174995	0.620587237	1.366151822
ENSMUSG00000082361	Btc	1	1.944911694	0.960931612	0.520580249	0.908562747
ENSMUSG00000028786	Tmem54	1	2.892721359	0.751064531	0.921827112	0.85777301
ENSMUSG00000022037	Clu	1	2.754284659	0.725701329	1.21501202	1.001304154
ENSMUSG00000038685	Rtel1	1	2.609029556	0.811115526	1.088159517	0.915250512
ENSMUSG00000036834	Plch1	1	2.319276445	1.078985019	1.111358478	1.324481395
ENSMUSG00000098207	Arl14	1	2.497150675	1.240736781	1.317433088	1.286808113
ENSMUSG00000020974	Pole2	1	2.655734963	1.146244556	0.561714873	0.86046427
ENSMUSG00000074183	Gsta1	1	3.06501215	1.372220112	0.83122929	1.301194444
ENSMUSG00000022332	Khdrbs3	1	1.390460971	0.768867128	0.682683166	1.013283825
ENSMUSG00000030471	Zdhhc13	1	1.080262699	0.800162817	0.838959077	0.87185636
ENSMUSG00000062190	Lancl2	1	1.602011608	1.13561352	0.791754252	1.004722826
ENSMUSG00000021023	Prorp	1	1.494031745	0.86623149	0.975603779	0.751845519
ENSMUSG00000020124	Usp15	1	1.42767333	1.095375069	0.912411678	0.628397196
ENSMUSG00000022683	Pla2g10	1	1.384779263	1.041939269	0.935774012	0.834598202
ENSMUSG00000008136	Fhl2	1	1.48723917	0.961211077	1.650920952	0.816963614
ENSMUSG00000029322	Plac8	1	1.474058623	0.996364627	1.265412529	0.602031889
ENSMUSG00000000838	Fmr1	1	1.49102453	1.132762606	1.304850012	1.322438782
ENSMUSG00000040322	Slc25a24	1	1.69750794	0.852149651	1.183050607	1.029238134
ENSMUSG00000038209	Itln1	4	0.409041198	-0.574074865	1.389421904	3.823316656
ENSMUSG00000024014	Pim1	4	0.555558639	0.876968994	1.433023076	1.40263381
ENSMUSG00000030049	Gkn2	1	1.092407005	1.101175906	1.279656646	1.57309685
ENSMUSG00000045005	Fzd5	4	0.758931161	1.151086786	1.263170835	1.43419959
ENSMUSG00000037369	Kdm6a	4	0.772770511	0.933772562	1.004281834	1.467371925
ENSMUSG00000026417	Pigr	1	1.373286008	0.67025227	1.155832299	2.111190374
ENSMUSG00000026435	Slc45a3	4	0.916118676	1.215975964	1.863869377	1.864679415
ENSMUSG00000035273	Hpse	1	1.414595186	0.985029218	1.826532553	1.584231187
ENSMUSG00000022346	Myc	5	0.869323588	1.727966105	1.377008403	0.753568462
ENSMUSG00000050447	Lypd6	5	1.023282078	1.956455143	1.45346814	0.425932518
ENSMUSG00000034342	Cbl	1	0.707333734	0.869383119	1.234985666	0.756272891
ENSMUSG00000054161	Fam83e	1	0.933551923	1.216342788	1.384591209	0.922563175
ENSMUSG00000058672	Tubb2a	4	0.689592752	1.061482584	1.390288916	1.033044981
ENSMUSG00000060188	Cxcl17	1	1.219192644	1.479513523	1.331538006	0.942898729
ENSMUSG00000030616	Sytl2	1	1.130660056	1.116098352	1.651343314	1.075080162
ENSMUSG00000088252	Snord13	5	0.593060303	2.450916563	0.092402585	1.038073407
ENSMUSG00000067219	Nipal1	5	1.12679552	2.006953974	0.472613844	0.557964477
ENSMUSG00000017929	B4galt5	5	0.637551213	2.391760954	0.379366668	0.259816613
ENSMUSG00000017211	Gsdma2	1	1.027167451	1.421994069	0.985412787	0.562062873
ENSMUSG00000040918	Slc19a2	1	0.807257988	1.228795755	0.68666871	0.649870663
ENSMUSG00000026094	Stk17b	5	0.328925309	1.187615755	0.476777537	0.317458445
ENSMUSG00000027562	Car2	1	0.90390731	1.031528414	0.421242196	0.161015453
ENSMUSG00000021868	Ppif	1	0.756594824	1.010500847	0.554621986	0.410463707
ENSMUSG00000028463	Car9	5	0.578706817	1.11736447	0.721555201	0.245843632
ENSMUSG00000024479	Mal2	5	0.821529898	1.277199414	0.145972357	0.037891427
ENSMUSG00000044026	Slc35g1	1	1.164647929	1.235874081	0.17805816	-0.016616455
ENSMUSG00000021676	Iqgap2	5	0.970283935	1.103230081	0.059595891	-0.152361926
ENSMUSG00000031349	Nsdhl	5	0.869036752	1.389919264	0.600906569	-0.070253557
ENSMUSG00000022797	Tfrc	5	0.648804265	1.421145892	0.176766218	-0.519115898
ENSMUSG00000001467	Cyp51	5	0.385730388	1.415586249	0.38236825	-0.251385859
ENSMUSG00000022351	Sqle	5	0.445192463	1.16045002	0.579515897	-0.315318614
ENSMUSG00000028378	Ptgr1	1	1.399219206	0.909764925	0.301378578	0.225738908
ENSMUSG00000029326	Enoph1	1	1.520496577	1.021243454	0.34324654	0.449512414
ENSMUSG00000075229	Ccdc58	1	1.58000734	0.898531289	0.494440334	0.366608663
ENSMUSG00000029260	Ugt2b34	1	1.415710382	1.014511009	0.676421149	0.621209418
ENSMUSG00000041995	Zbed3	1	1.445345846	1.274695639	0.506757831	0.503628336
ENSMUSG00000007872	Id3	1	1.710653175	0.701163299	0.185095393	0.391368909
ENSMUSG00000027342	Pcna	1	1.844250531	0.575325649	0.30285889	0.286475882
ENSMUSG00000031584	Gsr	1	1.817912871	0.598097813	0.17337232	0.12852013
ENSMUSG00000027001	Dusp19	1	1.562792043	0.320546665	0.832642427	0.417300486
ENSMUSG00000038838	Vars2	1	1.473793526	0.661286194	0.753972644	0.42356549
ENSMUSG00000025134	Alyref	1	1.600640678	0.491537736	0.459265536	0.481613976
ENSMUSG00000029687	Ezh2	1	1.576351792	0.387615261	0.507908368	0.394868179
ENSMUSG00000019988	Nedd1	1	1.610630467	0.6277886	0.582183346	0.423106157
ENSMUSG00000020737	Jpt1	1	1.678681561	0.675097232	0.523715366	0.316107471
ENSMUSG00000026029	Casp8	1	1.713137633	0.604274498	0.510714975	0.327047997
ENSMUSG00000021583	Erap1	1	1.666070568	0.510276303	0.193348865	0.841097602
ENSMUSG00000029832	Nfe2l3	1	1.477277329	0.584079385	0.009563607	1.173456859
ENSMUSG00000028218	Fam92a	1	1.677678638	0.430636211	0.778570822	1.114489455
ENSMUSG00000029273	Sult1d1	1	1.723075363	0.410788338	0.835816644	0.865259155
ENSMUSG00000022656	Nectin3	1	1.305401493	0.4659824	0.476318978	1.316061036
ENSMUSG00000028980	H6pd	1	1.436111118	0.110359687	0.49067784	0.788396205
ENSMUSG00000037410	Tbc1d2b	1	1.268761791	0.36413833	0.805411598	0.97096196
ENSMUSG00000047044	D030056L22Rik	1	1.127743471	0.387243835	0.366484792	0.768775262
ENSMUSG00000020680	Taf15	1	1.223404675	0.425508423	0.593117848	0.62095729
ENSMUSG00000029311	Hsd17b11	1	1.168920036	0.411877163	0.407440958	0.529508544
ENSMUSG00000035150	Eif2s3x	1	1.300859742	0.636800077	0.391599486	0.692190935
ENSMUSG00000051517	Arhgef39	1	1.280614414	0.576195751	0.600977378	0.695448731
ENSMUSG00000063838	Cdc42ep5	1	1.420557214	0.569903509	0.644874407	0.606710244
ENSMUSG00000025026	Add3	1	1.109988789	0.634553199	0.34578322	0.400632668
ENSMUSG00000024454	Hdac3	1	1.115591105	0.757803465	0.306715028	0.485352582
ENSMUSG00000038525	Armc10	1	1.106226545	0.663035763	0.318207319	0.4978971
ENSMUSG00000024400	Wdr33	1	1.007465396	0.7326855	0.620264227	0.562400496
ENSMUSG00000049775	Tmsb4x	1	1.139429693	0.631850455	0.518781149	0.37762435
ENSMUSG00000073678	Pgap1	1	1.157554032	0.669550093	0.601128695	0.476724387
ENSMUSG00000020257	Wdr82	1	1.016910193	0.399407485	0.585145534	0.377997211
ENSMUSG00000037031	Tspan15	1	1.033336078	0.518501346	0.559419913	0.477277333
ENSMUSG00000014355	Anapc1	1	1.062027992	0.280782124	0.484444039	0.289733117
ENSMUSG00000031877	Ces2g	1	1.043650082	0.335829806	0.658380652	0.239131473
ENSMUSG00000020846	Rflnb	1	1.144590709	0.126994115	0.957039627	0.503831417
ENSMUSG00000001016	Ilf2	1	1.146512108	0.522868356	0.979502467	0.609621936
ENSMUSG00000001419	Mef2d	1	1.17148331	0.796580588	0.932489819	0.503691327
ENSMUSG00000027199	Gatm	1	5.844206452	3.060744023	-1.945509674	3.950194282
ENSMUSG00000047230	Cldn2	2	3.546085804	0.92919035	-5.228240741	2.050933535
ENSMUSG00000078762	Haus5	2	3.219941728	1.174035943	-5.697390542	0.049754693
ENSMUSG00000031098	Syt8	2	2.752335549	0.489227357	0.322699219	-0.25760456
ENSMUSG00000047990	C2cd4a	2	2.68129776	0.543342525	0.133324897	0.018700158
ENSMUSG00000034981	Parm1	1	2.531534299	0.36042343	0.783891398	-0.160737894
ENSMUSG00000027115	Kif18a	1	2.78920933	0.668280473	0.705365957	-0.406705898
ENSMUSG00000034883	Lrr1	1	3.838541171	0.6296232	0.856150035	-0.033847377
ENSMUSG00000029414	Kntc1	2	2.850982575	-0.008701837	0.658981704	-0.325892193
ENSMUSG00000031891	Hsd11b2	1	3.190854574	-0.019313143	0.782418668	0.139166777
ENSMUSG00000022034	Esco2	2	3.274657608	-0.40542494	0.024864745	-0.361779899
ENSMUSG00000029484	Anxa3	2	2.61028121	-0.368500815	0.286016197	0.20564138
ENSMUSG00000006519	Cyba	1	2.012361321	0.346643924	0.339577506	1.065272608
ENSMUSG00000024800	Rpp30	1	2.256230743	-0.098338202	0.67835559	0.985121788
ENSMUSG00000020865	Abcc3	1	1.872380843	0.279603037	0.493829701	0.498475792
ENSMUSG00000050410	Tcf19	1	2.13464882	0.370558792	0.60227222	0.492266317
ENSMUSG00000021707	Dhfr	1	2.17630959	0.165986564	0.238011852	0.533142095
ENSMUSG00000060288	Ppih	1	2.297029733	0.449856755	0.317937161	0.516283711
ENSMUSG00000046179	E2f8	1	2.450953119	0.188092991	0.389058849	0.295217285
ENSMUSG00000097415	AU020206	1	2.216863051	-0.113005675	0.447693409	0.431102818
ENSMUSG00000034329	Brip1	1	3.069036785	1.27198523	-0.069020376	0.063136008
ENSMUSG00000025934	Gsta3	1	2.743579347	0.34460265	0.473554321	0.873905005
ENSMUSG00000030346	Rad51ap1	1	2.91153646	0.503333071	0.148064792	0.795246207
ENSMUSG00000067608	Pcna-ps2	1	2.627104983	0.526631795	-0.037958462	0.800514626
ENSMUSG00000020897	Aurkb	1	3.384991099	0.514072129	0.391291702	0.418308083
ENSMUSG00000027375	Mal	1	2.69647669	0.863454712	0.09324434	0.417931283
ENSMUSG00000002297	Dbf4	2	2.197375919	0.28275531	-0.202709697	0.203956645
ENSMUSG00000022177	Haus4	2	2.118965888	0.166537522	-0.309938291	-0.019885644
ENSMUSG00000028044	Cks1b	2	2.120754235	0.218467018	-0.235406503	-0.133421322
ENSMUSG00000028066	Pmf1	2	1.972511318	0.139122553	-0.250955253	-0.211277904
ENSMUSG00000030091	Nup210	2	1.94754233	0.097795949	-0.060517194	-0.10219269
ENSMUSG00000027379	Bub1	2	2.782491867	-0.093804008	-0.289555938	-0.018631514
ENSMUSG00000020330	Hmmr	2	2.347796847	-0.01895728	-0.632711067	-0.106948497
ENSMUSG00000012443	Kif11	2	2.49182099	-0.220949719	-0.298728576	-0.249295692
ENSMUSG00000024795	Kif20b	2	2.464814524	-0.151380937	-0.460657374	-0.087850002
ENSMUSG00000095026	Gm3336	2	2.550059496	0.202111812	-0.503160328	0.725762596
ENSMUSG00000026669	Mcm10	2	2.72307579	0.265967562	-0.295260971	0.247422666
ENSMUSG00000027699	Ect2	2	2.781562294	0.314878729	-0.171322205	0.196828158
ENSMUSG00000006800	Sulf2	2	2.811199927	0.567653226	0.409689262	-0.86307178
ENSMUSG00000026622	Nek2	2	2.806600993	0.612174869	0.058602062	-0.587204465
ENSMUSG00000023505	Cdca3	2	2.687894523	0.575595986	-0.015574694	-0.871764894
ENSMUSG00000027715	Ccna2	2	2.618002788	0.405339354	-0.113440223	-0.656283746
ENSMUSG00000000028	Cdc45	2	2.452242297	0.353759576	-0.315770874	-0.443890495
ENSMUSG00000029910	Mad2l1	2	2.476223891	0.297231719	-0.307660429	-0.565384231
ENSMUSG00000023015	Racgap1	2	2.322370935	0.230986193	-0.064551175	-0.442691949
ENSMUSG00000028312	Smc2	2	2.34553481	0.148464987	-0.235679966	-0.352068626
ENSMUSG00000028678	Kif2c	2	2.527766915	0.507765591	-0.567472932	-0.247435382
ENSMUSG00000006585	Cdt1	2	2.481826707	0.462396559	-0.031798593	-0.174747929
ENSMUSG00000054717	Hmgb2	2	2.533945966	0.506531205	-0.156348906	-0.290399143
ENSMUSG00000029177	Cenpa	2	2.32182885	0.639913791	-0.348762449	-0.635990208
ENSMUSG00000033031	Cip2a	2	2.447953273	0.546265989	-0.225309061	-0.795109654
ENSMUSG00000027331	Knstrn	2	2.098337656	0.186121463	-0.393574769	-0.420547041
ENSMUSG00000036768	Kif15	2	2.211441095	0.168298599	-0.232876603	-0.810218488
ENSMUSG00000020649	Rrm2	2	2.185388131	0.196142811	-0.478479666	-0.674494329
ENSMUSG00000032218	Ccnb2	2	2.110135	0.374748751	-0.359045268	-0.659101854
ENSMUSG00000055723	Rras2	1	0.913533758	-0.242665514	0.484973378	0.541080576
ENSMUSG00000020009	Ifngr1	1	1.272103609	0.145222396	0.51305236	0.501153926
ENSMUSG00000033075	Senp1	1	1.148613123	-0.017381059	0.403139424	0.447822464
ENSMUSG00000054342	Kcnn4	1	1.298416868	-0.073158734	0.395547245	0.484610986
ENSMUSG00000021270	Hsp90aa1	1	1.343809846	-0.144674995	0.241667641	0.358370816
ENSMUSG00000047832	Cdca4	1	1.338810125	0.015133314	0.196213045	0.577621545
ENSMUSG00000009585	Apobec3	2	1.271698328	0.161514378	-0.148031501	0.226103756
ENSMUSG00000042569	Dhrs7b	1	1.235118939	0.154189921	-0.074909312	0.334707463
ENSMUSG00000006456	Rbm14	1	1.374971037	0.11566655	0.112332195	0.312354408
ENSMUSG00000052798	Nup107	2	1.405681182	0.097318918	-0.016052357	0.249990514
ENSMUSG00000018965	Ywhah	2	1.422356709	-0.095268102	-0.067632145	0.1068379
ENSMUSG00000021263	Degs2	2	1.385810325	-0.229256952	-0.026744455	0.183333456
ENSMUSG00000063354	Slc39a4	2	1.355119005	-0.15039501	-0.395072388	0.032991134
ENSMUSG00000085208	Brip1os	2	1.526002194	0.084502147	-0.342488703	0.171056641
ENSMUSG00000041362	Shtn1	1	1.060652722	-0.003061481	0.177777244	0.139689154
ENSMUSG00000062867	Impdh2	1	1.080557356	0.052086538	0.13966111	0.145380778
ENSMUSG00000006731	B4galnt1	1	1.187468324	0.262216138	0.225985716	0.196587666
ENSMUSG00000096472	Cdkn2d	1	1.177456576	0.145709701	0.251270969	0.20754561
ENSMUSG00000041459	Tardbp	1	1.02651543	0.18125945	0.303094112	0.122023909
ENSMUSG00000014859	E2f4	1	1.083277695	0.276207457	0.145913763	0.114275547
ENSMUSG00000038374	Rbm8a	1	1.064721722	0.276184868	0.192782632	0.075050312
ENSMUSG00000061613	U2af1	1	1.26442909	0.250882775	0.100025337	0.049051453
ENSMUSG00000026238	Ptma	2	1.388824217	0.236299786	0.147347953	-0.032253627
ENSMUSG00000007029	Vars	1	1.380579554	0.228198455	0.132701158	0.03005995
ENSMUSG00000052151	Plpp2	1	1.363025999	0.25313197	0.105538663	0.080474251
ENSMUSG00000033596	Rfwd3	2	1.432891049	0.180784888	-0.063455766	0.021889887
ENSMUSG00000035165	Kcne3	2	1.316207178	0.044854257	-0.012269346	0.051914594
ENSMUSG00000087412	Gm15501	2	1.28819163	0.167061702	-0.053234525	0.009840683
ENSMUSG00000028693	Nasp	1	1.421866392	0.280294119	0.332244599	0.12989607
ENSMUSG00000031226	Pbdc1	1	1.424214888	0.213242194	0.265738329	0.110564408
ENSMUSG00000074088	Snrnp40	1	1.414535766	0.193127477	0.220562272	0.103882141
ENSMUSG00000024579	Pcyox1l	1	1.450503858	0.07473356	0.289308882	0.136925331
ENSMUSG00000032348	Gsta4	1	1.283831669	0.081647238	0.379023701	0.111789499
ENSMUSG00000015217	Hmgb3	1	1.06705864	0.055506836	0.336779207	-0.048402221
ENSMUSG00000063065	Mapk3	2	1.21515499	0.028588641	0.274585262	-0.046896202
ENSMUSG00000021018	Polr2h	1	1.225196184	0.286034602	0.328679043	0.029069183
ENSMUSG00000031762	Mt2	1	1.311506933	0.175941034	0.303305259	-0.096815001
ENSMUSG00000007739	Cct4	1	1.088336801	0.448795447	0.30752632	-0.162789388
ENSMUSG00000020547	Bzw2	1	1.039647848	0.463396473	0.152782229	-0.223896239
ENSMUSG00000005846	Rsl1d1	1	0.989175752	0.470786985	0.120964999	-0.21509696
ENSMUSG00000020328	Nudcd2	2	1.017221914	0.243050779	0.088196793	-0.108371388
ENSMUSG00000036606	Plxnb2	1	1.087820562	0.251824991	0.171766031	-0.030640727
ENSMUSG00000029169	Dhx15	1	1.031724973	0.186896528	0.311835669	-0.185953807
ENSMUSG00000057113	Npm1	1	1.048384385	0.289093208	0.205243543	-0.168233356
ENSMUSG00000021024	Psma6	2	0.909207018	0.395816213	-0.01679899	-0.127263253
ENSMUSG00000006728	Cdk4	2	0.914636937	0.276342981	0.179153605	-0.225907962
ENSMUSG00000029147	Ppm1g	2	0.863408708	0.221992144	0.111448232	-0.202664369
ENSMUSG00000028691	Prdx1	1	1.063447436	0.515925147	-0.004685466	-0.094852248
ENSMUSG00000006998	Psmd2	1	1.102766452	0.526201059	0.081049692	-0.100738894
ENSMUSG00000017221	Psmd3	1	1.099539773	0.494245725	0.061880145	-0.125529013
ENSMUSG00000020180	Snrpd3	1	1.219859942	0.395668904	0.086186769	-0.046542094
ENSMUSG00000030264	Thumpd3	2	1.197438675	0.422723013	-0.01688825	-0.100031243
ENSMUSG00000021116	Eif2s1	2	1.184988398	0.573509808	0.000717862	-0.23256986
ENSMUSG00000024981	Acsl5	1	1.25305433	0.571607726	-0.07271076	-0.061198869
ENSMUSG00000020415	Pttg1	1	1.190968929	0.409391654	-0.078677337	0.296115968
ENSMUSG00000062797	Hikeshi	1	1.168193779	0.569762502	-0.19503963	0.205250888
ENSMUSG00000003923	Tfam	1	0.961151566	0.403429091	-0.082448838	0.11462332
ENSMUSG00000024067	Dpy30	1	1.059028769	0.394389222	0.065181036	0.032055382
ENSMUSG00000035293	G2e3	1	1.161224468	0.28608648	-0.000110261	0.140434571
ENSMUSG00000003161	Sri	1	1.024103079	0.377413963	0.298271798	0.038498263
ENSMUSG00000032473	Cldn18	1	1.022645926	0.425781515	0.38040151	0.236307776
ENSMUSG00000053886	Sh2d4a	1	1.051218337	0.313014642	0.381582941	0.158425937
ENSMUSG00000022314	Rad21	1	1.238796924	0.402549374	0.242152808	0.135578285
ENSMUSG00000039630	Hnrnpu	1	1.15504483	0.419198408	0.17163605	0.104501287
ENSMUSG00000027293	Ehd4	1	1.344670116	0.534489075	0.36707817	0.231155696
ENSMUSG00000031765	Mt1	1	1.351545208	0.420059543	0.388312809	0.108074752
ENSMUSG00000071172	Srsf3	1	1.1924086	0.397856396	0.334196658	0.319721765
ENSMUSG00000000561	Wdr77	1	1.183759493	0.602706832	0.404304415	0.132843854
ENSMUSG00000006412	Pfdn2	1	1.155301263	0.49937459	0.335297252	0.249067644
ENSMUSG00000038014	Fam120a	1	1.244300616	0.525131399	0.326036633	0.172381868
ENSMUSG00000051396	Gm45902	1	1.552071365	0.510715868	0.304426432	0.133292195
ENSMUSG00000003849	Nqo1	1	1.552121569	0.372522999	0.401910137	-0.033993174
ENSMUSG00000056305	Usp39	1	1.574788395	0.331274772	0.482824246	0.147527366
ENSMUSG00000020250	Txnrd1	1	1.649406178	0.648909107	0.034141722	-0.022696491
ENSMUSG00000029201	Ugdh	1	1.412985007	0.702225885	0.098517913	-0.162815269
ENSMUSG00000025534	Gusb	1	1.293348684	0.501219038	0.254746053	-0.026092292
ENSMUSG00000030751	Psma1	1	1.342601702	0.463712154	0.229731985	-0.211695906
ENSMUSG00000049382	Krt8	1	1.281388621	0.443037116	0.320460755	-0.136033416
ENSMUSG00000030662	Ipo5	2	1.602209371	0.300457644	0.200395658	-0.084508915
ENSMUSG00000031353	Rbbp7	1	1.494599304	0.466461054	0.133151455	-0.079080977
ENSMUSG00000106258	Rpl7a-ps7	2	1.469805212	0.386933346	0.196420377	-0.226223619
ENSMUSG00000027498	Cstf1	1	1.563608698	1.063945621	0.882043617	-0.130827224
ENSMUSG00000027654	Fam83d	1	1.729003283	0.621908949	0.862200902	0.049806352
ENSMUSG00000039231	Suv39h1	1	1.537389958	0.388606146	0.764621717	-0.195768452
ENSMUSG00000020211	Sf3a2	1	1.410597648	0.614577124	0.439994871	0.014399697
ENSMUSG00000036078	Sigmar1	1	1.460060178	0.746387534	0.283984205	-0.043182791
ENSMUSG00000056124	B4galt6	1	1.345217169	0.655995872	0.621279361	0.114858523
ENSMUSG00000029171	Pgm2	1	1.243919336	0.841659991	0.36941557	-0.042010516
ENSMUSG00000042590	Ipo11	1	1.22859504	0.715664264	0.51819414	-0.049141532
ENSMUSG00000039131	Gipc2	1	1.062110759	0.614288103	0.391000457	-0.00923022
ENSMUSG00000059552	Trp53	1	1.007212797	0.752070514	0.448447798	0.066744097
ENSMUSG00000032908	Sgpp2	1	1.005125776	0.800913221	0.416457426	-0.29452555
ENSMUSG00000068749	Psma5	1	1.193323734	0.711843682	0.351459995	-0.346893323
ENSMUSG00000015749	Anp32e	2	1.293316909	0.15649491	-0.086322555	-0.379846475
ENSMUSG00000015839	Nfe2l2	2	1.336228804	0.014199966	-0.001865233	-0.303319822
ENSMUSG00000040549	Ckap5	2	1.435121347	0.38630336	0.025664199	-0.356822149
ENSMUSG00000018379	Srsf1	2	1.320430846	0.178736294	0.005343887	-0.193730477
ENSMUSG00000029447	Cct6a	2	1.280137626	0.31831055	-0.046580905	-0.138214331
ENSMUSG00000017999	Ddx27	2	1.023899272	0.071619985	0.117719698	-0.06471914
ENSMUSG00000026547	Tagln2	2	1.064562191	0.086367264	0.0509773	-0.104294855
ENSMUSG00000059005	Hnrnpa3	2	1.037490332	0.0931737	0.010659951	-0.04717079
ENSMUSG00000016757	Ttll12	2	1.187981379	0.065410196	0.150322633	-0.058593087
ENSMUSG00000044155	Lsm8	2	1.174862848	0.013222428	0.082378644	-0.037550232
ENSMUSG00000029551	Psmg3	2	1.225912283	-0.007286737	-0.001890384	-0.056265319
ENSMUSG00000066148	Prpf4	2	1.215631757	0.101494074	0.001519464	-0.102607276
ENSMUSG00000062203	Gspt1	2	0.959479261	-0.067876473	-0.051356089	-0.210750959
ENSMUSG00000018583	G3bp1	2	0.980610194	0.014599879	0.023593511	-0.160063209
ENSMUSG00000027195	Hsd17b12	2	0.987077308	0.050182994	-0.005581231	-0.248365292
ENSMUSG00000022947	Cbr3	2	1.089476979	-0.096859339	0.060925958	-0.221066925
ENSMUSG00000054766	Set	2	1.086485761	-0.064562511	0.046369592	-0.228538757
ENSMUSG00000029826	Zc3hav1	2	1.105981178	0.075228777	-0.024030714	-0.317712468
ENSMUSG00000066979	Bub3	2	1.106960961	0.003419366	0.005978243	-0.264020663
ENSMUSG00000008690	Ncaph2	2	1.122800141	-0.050765907	-0.187550993	-0.047985286
ENSMUSG00000069862	Rps12-ps9	2	1.101193078	-0.071430927	-0.089094453	-0.164491497
ENSMUSG00000025613	Cct8	2	1.145664543	0.083675252	-0.189629277	-0.272835922
ENSMUSG00000026234	Ncl	2	1.204529747	0.052191777	-0.112702264	-0.209741264
ENSMUSG00000027968	Larp7	2	1.187832686	-0.000146436	-0.127051921	-0.289418257
ENSMUSG00000023944	Hsp90ab1	2	1.267653112	0.086569801	-0.140780302	-0.120147643
ENSMUSG00000090553	Snrpe	2	1.199234527	0.156486248	-0.206262635	-0.185615137
ENSMUSG00000025747	Tyms	2	1.462466724	-0.358812966	-0.213583783	-0.120494196
ENSMUSG00000021377	Dek	2	1.341790943	-0.452438949	-0.136636821	-0.112713912
ENSMUSG00000019978	Epb41l2	2	1.203555684	-0.52683404	-0.163700707	-0.160260529
ENSMUSG00000057278	Snrpg	2	1.289086071	-0.096257768	-0.065548005	-0.135754191
ENSMUSG00000071072	Ptges3	2	1.36419462	-0.081975436	-0.058277353	-0.16034055
ENSMUSG00000023104	Rfc2	2	1.36778838	-0.180717096	-0.128291472	-0.14375478
ENSMUSG00000029014	Dnajc2	2	1.334148176	-0.205106649	-0.012844151	-0.145112136
ENSMUSG00000021996	Esd	2	1.247062147	-0.149685566	-0.19871253	-0.301202558
ENSMUSG00000028333	Anp32b	2	1.271094755	-0.239085266	-0.090488477	-0.235362212
ENSMUSG00000038005	Hpf1	2	1.315704452	-0.243900372	-0.10357984	-0.227328889
ENSMUSG00000002718	Cse1l	2	1.310209848	-0.29644473	0.161673139	-0.391062571
ENSMUSG00000031527	Eri1	2	1.331264388	-0.361067448	0.292217319	-0.3190552
ENSMUSG00000032324	Tspan3	2	1.089586307	-0.458202571	0.434346117	-0.223626535
ENSMUSG00000028484	Psip1	2	0.932873244	-0.294414235	0.237418353	-0.2442947
ENSMUSG00000029516	Cit	2	1.396133914	-0.311758172	0.000565025	-0.748410169
ENSMUSG00000030726	Pold3	2	1.184788832	-0.211676168	0.019953307	-0.7623323
ENSMUSG00000058799	Nap1l1	2	1.358607156	-0.135791037	-0.057823454	-0.571228608
ENSMUSG00000026174	Cnot9	2	1.204994561	-0.103125566	0.057501196	-0.591739072
ENSMUSG00000028010	Gar1	2	1.125042776	-0.023550299	0.046439714	-0.636538167
ENSMUSG00000038388	Mpp6	2	1.173994391	-0.348393943	-0.017485823	-0.42509129
ENSMUSG00000067367	Lyar	2	1.267216843	-0.280199057	-0.137572039	-0.426796004
ENSMUSG00000004530	Coro1c	2	1.18391289	-0.130944783	-0.06809198	-0.392941413
ENSMUSG00000040463	Mybbp1a	2	1.164137663	-0.18988751	-0.051895586	-0.377892268
ENSMUSG00000057406	Nsd2	2	1.093815009	-0.048775183	-0.001728551	-0.474426224
ENSMUSG00000001440	Kpnb1	2	1.07157137	-0.163503602	-0.012515567	-0.474963979
ENSMUSG00000020290	Xpo1	2	1.156788295	-0.14044173	-0.056128078	-0.491358307
ENSMUSG00000023942	Slc29a1	2	1.730641174	-0.848232946	-0.278305175	-0.443184956
ENSMUSG00000047534	Mis18bp1	2	1.967554922	-0.871596621	-0.073369454	-0.408647013
ENSMUSG00000039994	Timeless	2	2.539978005	-0.976433253	-0.155724584	0.145090642
ENSMUSG00000026779	Mastl	2	1.976076038	-1.152107639	-0.143668613	0.040560053
ENSMUSG00000019773	Fbxo5	2	1.800850291	-0.474364943	-0.507269151	-0.094446805
ENSMUSG00000036678	Aaas	2	1.990870261	-0.17595906	-0.259514375	0.251483232
ENSMUSG00000025574	Tk1	2	2.039966421	-0.270160733	-0.208907138	0.012157672
ENSMUSG00000040658	Dnph1	2	1.96783856	-0.411159905	-0.088909343	-0.031599429
ENSMUSG00000026999	Nup35	2	1.820185991	-0.315515172	-0.178223816	0.377515956
ENSMUSG00000038644	Pold1	2	1.70080349	-0.302805349	-0.176557685	0.556371003
ENSMUSG00000024613	Tcof1	2	1.314141772	-0.515200467	0.169951118	0.28263659
ENSMUSG00000020739	Nup85	2	1.69657285	-0.449668767	-0.028003758	0.292094536
ENSMUSG00000044934	Zfp367	2	1.573876025	-0.499121489	0.069104326	0.341516294
ENSMUSG00000030587	2200002D01Rik	2	1.596017579	-0.252367115	0.334931992	-0.098158177
ENSMUSG00000035310	Lin54	2	1.656172965	-0.184073988	0.222452038	-0.155931223
ENSMUSG00000036023	Parp2	1	1.431707166	0.032159054	0.482775813	-0.142727209
ENSMUSG00000038759	Nup205	2	1.711123223	0.077773092	0.342003656	-0.121337523
ENSMUSG00000020973	Dnaaf2	2	1.517185311	0.057147715	0.260353457	-0.117724995
ENSMUSG00000028560	Usp1	2	1.463189678	-0.067948381	0.174558692	-0.233630922
ENSMUSG00000026281	Dtymk	2	1.560872234	0.04135818	0.01665835	-0.013573603
ENSMUSG00000019961	Tmpo	2	1.534305142	0.054833674	-0.0065065	-0.176689878
ENSMUSG00000030750	Nsmce1	2	1.59121426	0.08017747	0.019633044	-0.132034697
ENSMUSG00000007050	Lsm2	2	1.764101415	0.110436358	0.060560793	-0.113364766
ENSMUSG00000027610	Gss	2	1.679192766	0.133642089	0.045822608	0.070583225
ENSMUSG00000028884	Rpa2	2	1.748367311	-0.143493879	-0.202202838	-0.120307114
ENSMUSG00000020471	Pold2	2	1.471000465	-0.214879778	-0.151379387	-0.410902632
ENSMUSG00000033589	Reep4	2	1.494211279	-0.169690431	-0.078634238	-0.215050969
ENSMUSG00000031697	Orc6	2	1.534873514	-0.001184473	-0.228721025	-0.184205013
ENSMUSG00000020929	Eftud2	2	1.465616584	0.016920398	-0.075548883	-0.24996665
ENSMUSG00000061607	Mdc1	2	1.446230137	0.029373828	-0.083816398	-0.234553948
ENSMUSG00000057789	Bak1	2	1.659706288	0.534013298	-0.035826341	-0.803510894
ENSMUSG00000021115	Vrk1	2	1.733301581	0.322589853	0.00733601	-0.551087609
ENSMUSG00000028896	Rcc1	2	1.759055823	0.335147195	-0.146423835	-0.392728347
ENSMUSG00000020492	Ska2	2	1.844887097	0.305446736	-0.030831266	-0.059489429
ENSMUSG00000031827	Cotl1	2	1.900093302	0.313745304	0.143089397	-0.206027185
ENSMUSG00000037894	H2afz	2	1.83260256	0.319549669	0.057672646	-0.194881573
ENSMUSG00000062075	Lmnb2	2	1.866971462	0.466490736	0.296947366	-0.285213077
ENSMUSG00000012483	Rpa3	2	1.667097237	0.630969646	0.152197656	-0.328502706
ENSMUSG00000033880	Lgals3bp	2	1.752946823	0.556836754	0.074154907	-0.40441102
ENSMUSG00000042745	Id1	1	2.098860263	0.637708335	0.284355862	0.048830838
ENSMUSG00000002068	Ccne1	1	2.329068361	0.410959989	0.552952642	0.027254095
ENSMUSG00000031075	Ano1	1	2.0296621	0.329281492	0.491532214	0.070929411
ENSMUSG00000027018	Hat1	2	1.995297995	-0.07205218	0.149508653	0.032646084
ENSMUSG00000029366	Dck	1	2.015889364	0.025302762	0.542514252	-0.019613876
ENSMUSG00000027641	Rbl1	2	2.044750356	0.095098826	0.415750197	-0.246048083
ENSMUSG00000029730	Mcm7	2	2.06982739	0.213211611	0.309155875	-0.272424749
ENSMUSG00000022673	Mcm4	2	2.008268187	-0.273372025	-0.392441989	-0.57516314
ENSMUSG00000028614	Ndc1	2	2.050631222	-0.085581695	-0.41036818	-0.528962139
ENSMUSG00000005732	Ranbp1	2	1.809816476	-0.063367698	-0.375504371	-0.504258575
ENSMUSG00000027160	Ccdc34	2	1.850101038	0.067206233	-0.320617341	-0.40023371
ENSMUSG00000049932	H2afx	2	1.695043377	-0.114775389	-0.530600385	-0.505801998
ENSMUSG00000034349	Smc4	2	1.719212595	-0.28208747	-0.360354969	-0.435648237
ENSMUSG00000042029	Ncapg2	2	1.76978567	-0.190616743	-0.448195586	-0.423630376
ENSMUSG00000022978	Mis18a	2	2.191548449	-0.34013509	-0.217478099	-0.391450991
ENSMUSG00000026039	Sgo2a	2	2.237358667	-0.207723954	-0.276061387	-0.623217919
ENSMUSG00000027306	Nusap1	2	2.290483095	-0.316036513	-0.244928129	-0.539433273
ENSMUSG00000026355	Mcm6	2	2.261050978	0.013311553	-0.05080782	-0.556050993
ENSMUSG00000035704	Alg8	2	2.092470848	-0.194531128	-0.035884303	-0.501345636
ENSMUSG00000006678	Pola1	2	2.00326278	-0.113081021	0.22877768	-0.386841749
ENSMUSG00000021965	Ska3	2	2.073682263	0.007681601	0.373706773	-0.613799256
ENSMUSG00000022360	Atad2	2	1.723359673	-0.292834336	0.12354994	-0.521400023
ENSMUSG00000045751	Mms22l	2	1.75902615	-0.011097999	0.000838296	-0.50817675
ENSMUSG00000030867	Plk1	2	2.443887497	-0.106554994	-0.507246221	-0.654498311
ENSMUSG00000045273	Cenph	2	2.433265133	-0.134454744	-0.451739946	-0.440810799
ENSMUSG00000034311	Kif4	2	2.365226588	-0.660493564	-0.557127734	-0.788675825
ENSMUSG00000001403	Ube2c	2	2.2426428	-0.280522565	-0.660112949	-0.858398382
ENSMUSG00000017716	Birc5	2	2.36436145	-0.190079923	-0.532171325	-0.832560918
ENSMUSG00000005470	Asf1b	2	2.823972435	-0.208638645	-0.338309035	-1.167163628
ENSMUSG00000038379	Ttk	2	2.818173213	-0.181016691	-0.476636882	-1.033154057
ENSMUSG00000028068	Iqgap3	2	2.479806249	-0.15077124	-0.036051974	-1.008855609
ENSMUSG00000030978	Rrm1	2	2.374250688	-0.065559408	-0.111430024	-0.76142954
ENSMUSG00000019942	Cdk1	2	2.387077237	-0.103523815	-0.294205405	-0.800568777
ENSMUSG00000037313	Tacc3	2	2.501630908	0.001188832	-0.265602133	-0.833417165
ENSMUSG00000048327	Ckap2l	2	2.555197974	-0.607270794	-0.176535329	-0.533145317
ENSMUSG00000048922	Cdca2	2	2.56813809	-0.286284563	-0.361509145	-0.872364963
ENSMUSG00000022033	Pbk	2	2.592655711	-0.409982806	-0.164400002	-0.680905337
ENSMUSG00000024989	Cep55	2	2.671279348	-0.301876684	-0.180202504	-0.799312435
ENSMUSG00000037474	Dtl	2	1.748585372	-0.269860734	-0.871340334	-0.789542262
ENSMUSG00000001517	Foxm1	2	1.825528314	-0.426007192	-0.918978296	-0.994842061
ENSMUSG00000003824	Syce2	2	1.926673731	-0.232911821	-0.785805839	-0.97912887
ENSMUSG00000038252	Ncapd2	2	1.93759109	-0.166726912	-0.510016126	-0.852598711
ENSMUSG00000024590	Lmnb1	2	1.87464592	-0.416714642	-0.462554664	-0.982703521
ENSMUSG00000028702	Rad54l	2	2.013939775	-0.303813968	-0.590162693	-1.091369943
ENSMUSG00000001525	Tubb5	2	2.001089706	-0.490800938	-0.45610514	-0.568824833
ENSMUSG00000056394	Lig1	2	2.083950908	-0.576148176	-0.33396605	-0.674622346
ENSMUSG00000009248	Ascl2	2	1.958922791	-0.614874702	-0.52123266	-0.799244302
ENSMUSG00000041859	Mcm3	2	2.023540733	-0.390336264	-0.522794667	-0.739084845
ENSMUSG00000025395	Prim1	2	1.790286945	-0.719276113	-0.712520928	-0.696116733
ENSMUSG00000005233	Spc25	2	2.010490085	-0.45469137	-0.866761564	-0.735012653
ENSMUSG00000045328	Cenpe	2	2.21485904	-0.476984941	-0.78667278	-0.62561276
ENSMUSG00000037725	Ckap2	2	2.160717346	0.001550685	-0.253702391	-1.271644542
ENSMUSG00000051378	Kif18b	2	2.207011665	-0.165046866	-0.096313356	-1.028805474
ENSMUSG00000032254	Kif23	2	2.044612494	-0.159283847	-0.21964204	-1.053682214
ENSMUSG00000042606	Hirip3	2	2.135330643	-0.165883458	-0.249551735	-0.951661129
ENSMUSG00000028873	Cdca8	2	2.123582796	-0.357810148	-0.743937335	-1.34039072
ENSMUSG00000040204	Pclaf	2	2.091774537	-0.710515509	-0.606587388	-1.284237365
ENSMUSG00000025001	Hells	2	2.296632661	-0.552722349	-0.217097534	-1.148897555
ENSMUSG00000036777	Anln	2	1.906703599	-0.394639736	-0.337862287	-1.320915546
ENSMUSG00000025980	Hspd1	2	1.572432764	0.557294624	-0.51562154	-0.609685533
ENSMUSG00000005481	Ddx39	2	1.46988666	0.333924642	-0.287600141	-0.575782049
ENSMUSG00000073676	Hspe1	2	1.470434429	0.468572839	-0.334877456	-0.56306044
ENSMUSG00000003438	Timm50	2	1.289363566	0.242974575	-0.440991587	-0.324713093
ENSMUSG00000024525	Impa2	2	1.338755359	0.463268391	-0.527987836	-0.465339165
ENSMUSG00000035215	Lsm7	2	1.367695087	0.33463137	-0.28957363	-0.062391833
ENSMUSG00000076437	Selenoh	2	1.528976272	0.253078865	-0.254446634	-0.29709134
ENSMUSG00000027350	Chgb	2	1.653510941	0.318907732	-1.277233827	-0.891794573
ENSMUSG00000034413	Neurl1b	2	1.497349429	0.527782504	-0.692224392	-1.016817159
ENSMUSG00000041219	Arhgap11a	2	1.893923349	0.454443432	-0.50291309	-1.158860382
ENSMUSG00000059791	Nrm	2	1.345872894	-0.299494379	-0.731968666	-1.17089153
ENSMUSG00000042808	Gpx2	2	1.123507639	-0.261985647	-0.820950168	-1.290607168
ENSMUSG00000032939	Nup93	2	1.583875176	-0.435771656	-0.359702738	-0.979713733
ENSMUSG00000028832	Stmn1	2	1.540357658	-0.182460884	-0.577261602	-1.195386021
ENSMUSG00000037572	Wdhd1	2	1.589315346	-0.314122795	-0.621342484	-1.284211687
ENSMUSG00000038352	Arl5c	2	1.421693855	-0.324300579	-0.517115326	-1.483051442
ENSMUSG00000028741	Mrto4	2	1.36329072	-0.431313994	-0.408353792	-1.224375259
ENSMUSG00000028018	Gstcd	2	1.071747366	-0.347465849	-0.04255963	-1.599924693
ENSMUSG00000035351	Nup37	2	1.280546511	0.142517285	-0.028086485	-1.51782975
ENSMUSG00000035754	Wdr18	2	0.997040741	0.059357136	-0.270515502	-1.55542908
ENSMUSG00000033970	Rfc3	2	1.382578185	0.050781972	0.12522439	-1.168880701
ENSMUSG00000001056	Nhp2	2	1.335217308	0.013454817	-0.309039225	-1.044225775
ENSMUSG00000042462	Dctpp1	2	1.607387778	0.06397157	-0.383693706	-0.902240177
ENSMUSG00000022096	Hr	2	1.18884738	-0.583923707	-0.245335522	-0.687975587
ENSMUSG00000027907	S100a11	2	1.214289839	-0.520705841	-0.144956966	-0.493750536
ENSMUSG00000004099	Dnmt1	2	1.235969348	-0.511648307	-0.485648196	-0.610625176
ENSMUSG00000079003	Samd1	2	1.003969157	-0.502768914	-0.273588308	-0.545034689
ENSMUSG00000053801	Grwd1	2	1.105184291	-0.471972253	-0.316692984	-0.742187165
ENSMUSG00000014226	Cacybp	2	1.042772732	-0.437689275	-0.385251331	-0.687739077
ENSMUSG00000028851	Nudc	2	1.060709649	-0.48425813	-0.42860878	-0.625464395
ENSMUSG00000031400	G6pdx	2	0.994219023	-0.391410014	-0.242845797	-1.124247976
ENSMUSG00000028551	Cdkn2c	2	1.030245481	-0.245798434	-0.59004294	-1.006784469
ENSMUSG00000015652	Steap1	2	1.132177087	-0.170157664	-0.206726942	-0.83112582
ENSMUSG00000021037	Ahsa1	2	1.15544719	-0.317175521	-0.459612419	-0.934006792
ENSMUSG00000040263	Klhdc4	2	1.122194183	-0.248935766	-0.39396332	-0.75271823
ENSMUSG00000021811	Dnajc9	2	1.300811671	-0.283558259	-0.871978612	-0.507361163
ENSMUSG00000031803	B3gnt3	2	1.047263861	-0.200459376	-0.722789909	-0.283070838
ENSMUSG00000002055	Spag5	2	1.416887697	-0.450478245	-1.08267294	-0.778581749
ENSMUSG00000022391	Rangap1	2	1.357595355	-0.416097004	-0.797975292	-0.76013256
ENSMUSG00000018921	Pelp1	2	1.306313076	-0.351122677	-0.681327279	-0.860741648
ENSMUSG00000030512	Snrpa1	2	1.559103884	-0.016514672	-0.643915739	-0.390629806
ENSMUSG00000020899	Pfas	2	1.369166131	-0.057788083	-0.426071291	-0.292877466
ENSMUSG00000024007	Ppil1	2	1.466752294	-0.021643749	-0.304823562	-0.390155218
ENSMUSG00000000751	Rpa1	2	1.407449821	-0.244082452	-0.435179703	-0.466350097
ENSMUSG00000029430	Ran	2	1.491861783	-0.072223787	-0.34885026	-0.624482634
ENSMUSG00000002477	Snrpd1	2	1.569746292	-0.185954681	-0.562602363	-0.613503296
ENSMUSG00000027203	Dut	2	1.636018098	-0.194612645	-0.553427735	-0.747518318
ENSMUSG00000034317	Trim59	2	1.423339176	-0.129259779	-0.657065265	-0.793654449
ENSMUSG00000036639	Nudt1	2	1.408352816	-0.157573269	-0.492243317	-0.724251836
ENSMUSG00000032397	Tipin	2	1.730519025	-0.557202762	-0.446671934	-0.515500265
ENSMUSG00000043091	Tuba1c	2	1.473501481	-0.448735061	-0.514940595	-0.595405371
ENSMUSG00000002870	Mcm2	2	1.554132553	-0.283513719	-0.637912358	-0.47665908
ENSMUSG00000029363	Rfc5	2	1.627923048	-0.41296228	-0.627111966	-0.572583317
ENSMUSG00000027875	Hmgcs2	2	1.169730553	-2.325781902	-1.672563653	-0.937121466
ENSMUSG00000048612	Myof	6	0.697645998	-2.203134103	-0.601697442	-1.049097068
ENSMUSG00000001025	S100a6	2	3.190546138	-1.888373214	-0.27850731	-0.567132089
ENSMUSG00000050359	Sprr1a	2	2.13579745	-2.268985117	0.175842139	-1.562470368
ENSMUSG00000098318	Lockd	2	1.580542419	-0.811975981	-1.454047423	-1.26116253
ENSMUSG00000005410	Mcm5	2	2.100414606	-0.860599163	-1.388781996	-1.036746987
ENSMUSG00000031004	Mki67	2	1.928902322	-0.483732633	-1.428341444	-1.161993567
ENSMUSG00000030677	Kif22	2	2.223246684	-0.919047522	-1.602044905	-1.450261978
ENSMUSG00000026683	Nuf2	2	1.981886678	-0.723540056	-1.637734677	-1.935463756
ENSMUSG00000051220	Ercc6l	2	2.125395496	-1.622781411	-1.319160083	-0.943475187
ENSMUSG00000023004	Tuba1b	2	1.597634474	-1.129586099	-0.783040702	-1.108897836
ENSMUSG00000073705	Cenps	2	1.65763408	-1.326098126	-0.959974442	-1.059511697
ENSMUSG00000001228	Uhrf1	2	1.771601941	-0.920066884	-0.954038484	-0.980497333
ENSMUSG00000027469	Tpx2	2	2.123018558	-0.784894053	-0.893381404	-0.806345715
ENSMUSG00000020914	Top2a	2	2.077640373	-0.78182131	-0.927549305	-1.066849205
ENSMUSG00000027496	Aurka	2	1.933147412	-0.650351507	-0.838322585	-1.083556138
ENSMUSG00000074476	Spc24	2	1.830004913	-0.627583791	-0.997585021	-1.277193499
ENSMUSG00000026605	Cenpf	2	1.820657737	-0.494947814	-0.974021755	-1.527592404
ENSMUSG00000041431	Ccnb1	2	1.899885496	-0.611244756	-0.805423701	-1.427120683
ENSMUSG00000024660	Incenp	2	1.877983935	-0.887308595	-0.819090088	-1.441185124
ENSMUSG00000024691	Fam111a	2	2.178272979	-0.824318604	-0.931896488	-1.432598169
ENSMUSG00000035455	Fignl1	2	2.093000445	-1.043040737	-2.07969631	-0.51699247
ENSMUSG00000021714	Cenpk	2	1.737406822	-0.918956332	-1.762609807	-0.796341071
ENSMUSG00000068101	Cenpm	2	1.563638888	-0.879683767	-1.980777157	-0.566080935
ENSMUSG00000055760	Gemin6	2	1.418327074	-0.928743951	-1.542365746	-0.75742048
ENSMUSG00000060639	Hist1h4i	2	1.736838753	-0.931953431	-1.339917449	-0.655540368
ENSMUSG00000058290	Espl1	2	2.054566617	-0.348191624	-2.182103009	-1.109253079
ENSMUSG00000075266	Cenpw	2	2.024324323	-0.077130921	-1.355279691	-0.324474004
ENSMUSG00000039748	Exo1	2	2.141984437	-0.041217067	-1.849609775	-0.658988435
ENSMUSG00000032802	Srxn1	2	2.245203495	-0.499336695	-1.33868254	-0.503158714
ENSMUSG00000024056	Ndc80	2	2.254919782	-0.631058412	-1.020475303	-0.718084148
ENSMUSG00000032783	Troap	2	2.263718584	-0.556441623	-1.05434537	-0.588362455
ENSMUSG00000032400	Zwilch	2	2.923883534	0.039725057	-1.30441452	-0.507657808
ENSMUSG00000072082	Ccnf	2	2.708239437	-0.516791064	-1.017171412	-0.228381315
ENSMUSG00000021391	Cenpp	2	1.560305567	0.324804962	-0.318712549	-3.467055973
ENSMUSG00000037628	Cdkn3	2	2.125891256	0.08295702	-0.470799056	-2.353843917
ENSMUSG00000022021	Diaph3	2	2.409157027	-0.047565667	-0.749080482	-2.989723522
ENSMUSG00000028885	Smpdl3b	2	2.251476507	0.074103329	-0.370828663	-4.769428277
ENSMUSG00000029762	Akr1b8	2	2.273212959	-1.384050407	-1.026937873	-3.153648051
ENSMUSG00000032344	Cgas	2	1.634716338	-1.063437886	0.642575823	-5.410791595
ENSMUSG00000020493	Prr11	2	2.918289536	0.194270335	-0.312973128	-1.812729753
ENSMUSG00000036223	Ska1	2	3.143826215	0.298199986	-0.822402222	-1.749923495
ENSMUSG00000034906	Ncaph	2	1.928973906	-0.187356619	-0.820220911	-2.119416094
ENSMUSG00000039509	Nup133	2	1.695082193	-0.183075403	-0.676570326	-2.050753332
ENSMUSG00000035683	Melk	2	1.93512115	-0.338741231	-1.153680772	-2.094649735
ENSMUSG00000022322	Shcbp1	2	1.910766683	-0.470734047	-0.897288811	-1.914840746
ENSMUSG00000022385	Gtse1	2	2.11499443	-0.154268391	-1.058278938	-1.582406955
ENSMUSG00000006398	Cdc20	2	1.820229076	-0.323217369	-0.76233777	-1.667653672
ENSMUSG00000033952	Aspm	2	1.583976312	-0.510760096	-0.893420054	-1.664215647
ENSMUSG00000021569	Trip13	2	1.979834053	-1.001230059	-0.818024146	-2.095708509
ENSMUSG00000040084	Bub1b	2	2.508102447	-0.610187311	-0.393724718	-1.79549871
ENSMUSG00000023940	Sgo1	2	2.454902857	-0.24999849	-0.975054498	-2.11109175
ENSMUSG00000027323	Rad51	2	2.579999378	-0.750590023	-1.140933418	-1.646460779
ENSMUSG00000021795	Sftpd	2	3.925725011	1.106371572	1.472158293	-6.272669898
ENSMUSG00000004038	Gstm3	2	3.317686931	1.721483622	0.915288541	-6.851207912
ENSMUSG00000074445	Sprr2a3	2	3.191730482	-0.359428852	1.462065996	-1.346881468
ENSMUSG00000054115	Skp2	2	1.916145692	-0.170538904	0.598137989	-1.634069373
ENSMUSG00000074802	Gas2l3	2	1.584307667	0.334414888	0.52592664	-1.533545015
ENSMUSG00000000440	Pparg	2	1.717404012	0.418361056	0.444214055	-1.081164979
ENSMUSG00000026725	Tnn	2	1.737595707	0.673895039	0.379681223	-1.343178047
ENSMUSG00000044628	Rnf208	5	-0.658288649	0.882335181	-0.677476266	-1.555315243
ENSMUSG00000006057	Atp5g1	5	-0.291825547	0.509468489	-1.026764016	-1.164558748
ENSMUSG00000000088	Cox5a	5	-0.453345233	0.379546132	-1.251382534	-1.217687774
ENSMUSG00000031633	Slc25a4	5	-0.552889766	0.407373262	-1.026421781	-1.114290559
ENSMUSG00000050043	Tmx2	5	0.213162094	1.00663997	-0.63945274	-1.207869563
ENSMUSG00000032279	Idh3a	5	0.169532787	0.966210857	-0.795390722	-1.033639402
ENSMUSG00000025190	Got1	5	-0.403847883	1.104684226	-1.093013504	-0.680119328
ENSMUSG00000026610	Esrrg	5	-0.565844962	1.461252842	-1.031798035	-1.152264212
ENSMUSG00000050069	Grem2	5	-0.349929417	1.585844438	-1.536052302	-1.293068013
ENSMUSG00000044894	Uqcrq	5	-0.307107113	0.095545396	-0.930056253	-0.860859102
ENSMUSG00000022354	Ndufb9	5	-0.520251608	0.241145076	-0.93835189	-0.804586502
ENSMUSG00000036751	Cox6b1	5	-0.385773223	0.357892059	-0.778504245	-0.82783349
ENSMUSG00000031231	Cox7b	5	-0.375387949	0.228956122	-0.820456273	-0.770286091
ENSMUSG00000037152	Ndufc1	5	-0.36912262	0.332803437	-0.876335373	-0.692030739
ENSMUSG00000026260	Ndufa10	5	-0.200558451	0.340211892	-0.896762537	-0.78258859
ENSMUSG00000020163	Uqcr11	5	-0.241739163	0.310136913	-0.831443045	-0.736468997
ENSMUSG00000040048	Ndufb10	5	-0.231325296	0.305258318	-0.824204276	-0.764368567
ENSMUSG00000009863	Sdhb	5	-0.063112405	0.325816624	-0.882986846	-0.697196072
ENSMUSG00000038690	Atp5j2	5	-0.105258157	0.389384632	-0.892659242	-0.539973518
ENSMUSG00000041697	Cox6a1	5	-0.3218333	0.671065118	-0.472293081	-0.754899976
ENSMUSG00000020321	Mdh1	5	-0.34095156	0.754857003	-0.539601381	-0.562657423
ENSMUSG00000022964	Tmem50b	5	-0.453744364	0.634212053	-0.423801894	-0.569323509
ENSMUSG00000005656	Snx6	5	-0.618158866	0.735822058	-0.543538837	-0.780800184
ENSMUSG00000022477	Aco2	5	-0.463953557	0.607965326	-0.666707809	-0.863350759
ENSMUSG00000025732	Mcrip2	5	-0.41517261	0.93295564	-0.59386352	-0.691602541
ENSMUSG00000026568	Mpc2	5	-0.319699036	0.80717081	-0.787786005	-0.676766881
ENSMUSG00000020664	Dld	5	0.046051255	0.575713272	-0.607135496	-0.627019933
ENSMUSG00000050608	Micos10	5	0.100549899	0.580986692	-0.618856149	-0.704534055
ENSMUSG00000030884	Uqcrc2	5	0.030709169	0.431257338	-0.581640012	-0.520188992
ENSMUSG00000025393	Atp5b	5	-0.000302067	0.45802996	-0.480839182	-0.656678918
ENSMUSG00000013593	Ndufs2	5	-0.257979413	0.442308052	-0.66423522	-0.621641023
ENSMUSG00000022013	Dnajc15	5	-0.202210314	0.605997333	-0.787833115	-0.589680181
ENSMUSG00000024099	Ndufv2	5	-0.075720948	0.631826578	-0.546739077	-0.706027053
ENSMUSG00000038462	Uqcrfs1	5	-0.143005703	0.729171353	-0.533967053	-0.624729898
ENSMUSG00000025204	Ndufb8	5	-0.068391092	0.515445577	-0.688855579	-0.715996634
ENSMUSG00000021748	Pdhb	5	-0.230739462	0.592628807	-0.559140951	-0.767156642
ENSMUSG00000061518	Cox5b	5	-0.139506369	0.521966444	-0.606297285	-0.824274572
ENSMUSG00000021290	Atp5mpl	5	0.023636999	0.270146525	-0.77812929	-0.803034238
ENSMUSG00000022956	Atp5o	5	0.052741741	0.264414207	-0.782598941	-0.687209245
ENSMUSG00000032330	Cox7a2	5	0.116734822	0.38407671	-0.679059597	-0.744621229
ENSMUSG00000050856	Atp5k	5	0.133715911	0.35989239	-0.821471079	-0.649751529
ENSMUSG00000024132	Eci1	5	-0.100887341	0.543354059	-0.378665853	-0.965068167
ENSMUSG00000021102	Glrx5	5	0.238257509	0.443221214	-0.49237181	-0.842788747
ENSMUSG00000022437	Samm50	5	0.326719536	0.479048925	-0.576465207	-1.014488972
ENSMUSG00000020022	Ndufa12	5	0.059265098	0.3640477	-0.644094242	-0.948679418
ENSMUSG00000000168	Dlat	5	0.066258706	0.629210526	-0.668892504	-0.965832654
ENSMUSG00000031286	Glt28d2	5	-0.694300317	1.294538691	0.740546109	-0.536431969
ENSMUSG00000021670	Hmgcr	5	-0.130294883	1.283556272	0.321774811	-0.424581543
ENSMUSG00000031604	Msmo1	5	0.116796517	1.299682762	0.582149868	-0.492119057
ENSMUSG00000059248	9-Sep	5	-0.172162785	1.290352309	-0.443108113	-0.411874762
ENSMUSG00000035762	Tmem161b	5	-0.533829449	1.088333354	-0.285463341	-0.55154797
ENSMUSG00000093930	Hmgcs1	5	-0.355018655	1.238342878	0.053081839	-0.634631223
ENSMUSG00000021591	Glrx	5	0.182799678	0.925793618	-0.067531176	-0.293858634
ENSMUSG00000029632	Ndufa4	5	0.20520786	0.830777716	-0.204659395	-0.455213888
ENSMUSG00000061904	Slc25a3	5	0.216093765	0.865430963	-0.286988046	-0.373383325
ENSMUSG00000027809	Etfdh	5	0.101407406	1.008710698	-0.202156302	-0.64843557
ENSMUSG00000006517	Mvd	5	0.249799159	1.129784621	0.01676064	-0.768248156
ENSMUSG00000062580	Timm17a	5	0.267196191	0.456038014	-0.804536232	-0.459396269
ENSMUSG00000030615	Tmem126a	5	0.168666566	0.510976216	-0.600777421	-0.32975708
ENSMUSG00000053768	Chchd3	5	0.26302437	0.646238327	-0.58877426	-0.292038059
ENSMUSG00000026895	Ndufa8	5	0.108674155	0.790918068	-0.352198453	-0.727508681
ENSMUSG00000021764	Ndufs4	5	0.063153333	0.773885389	-0.434585147	-0.632760853
ENSMUSG00000030647	Ndufc2	5	0.00227948	0.697828098	-0.384972021	-0.67134659
ENSMUSG00000021361	Tmem14c	5	0.089602297	0.595940353	-0.433678993	-0.539283083
ENSMUSG00000016319	Slc25a5	5	0.080404786	0.579117005	-0.416287764	-0.509473252
ENSMUSG00000017778	Cox7c	5	0.194835161	0.526311731	-0.31696237	-0.548355152
ENSMUSG00000025781	Atp5c1	5	0.215759173	0.568759494	-0.270439021	-0.670608004
ENSMUSG00000059534	Uqcr10	5	0.402702251	0.49265496	-0.609507202	-0.685973263
ENSMUSG00000020741	Cluh	5	0.387569431	0.615885578	-0.467801207	-0.813042864
ENSMUSG00000005683	Cs	5	0.343154982	0.662209601	-0.478183494	-0.680837862
ENSMUSG00000019179	Mdh2	5	0.269704587	0.603506559	-0.502214063	-0.706033744
ENSMUSG00000000563	Atp5f1	5	0.403060649	0.854436957	-0.363006859	-0.497338996
ENSMUSG00000004789	Dlst	5	0.261306153	0.892946776	-0.505754524	-0.633657749
ENSMUSG00000018770	Atp5g3	5	0.171862282	0.802621252	-0.47967186	-0.67854498
ENSMUSG00000027099	Mtx2	5	0.198924231	0.690198783	-0.489411935	-0.562402728
ENSMUSG00000030869	Ndufab1	5	0.347351019	0.738283276	-0.576016384	-0.587333284
ENSMUSG00000032563	Mrpl3	5	0.837210363	0.682956238	-0.009743639	-0.807989846
ENSMUSG00000027374	Mrps5	5	0.699519126	0.691650549	-0.093496859	-0.48759062
ENSMUSG00000028622	Mrpl37	5	0.685810669	0.657189748	0.051317275	-0.477521573
ENSMUSG00000018446	C1qbp	2	1.082117998	0.796196453	-0.217046513	-0.513543858
ENSMUSG00000021967	Mrpl57	5	0.840806878	0.677626681	-0.187230893	-0.39461521
ENSMUSG00000004264	Phb2	2	0.799357434	0.582217849	-0.311786115	-0.456937746
ENSMUSG00000024359	Hspa9	2	0.795788879	0.603276985	-0.224168753	-0.492043945
ENSMUSG00000022551	Cyc1	5	0.625961416	1.130845282	-0.478849543	-0.508575436
ENSMUSG00000062981	Mrpl42	5	0.61886209	0.475830748	-0.457867	-0.613672055
ENSMUSG00000020402	Vdac1	5	0.524037009	0.532786265	-0.501566031	-0.461312746
ENSMUSG00000024120	Lrpprc	5	0.497234614	0.54360201	-0.329107407	-0.521120042
ENSMUSG00000038845	Phb	5	0.593673519	0.589939067	-0.462970934	-0.799292487
ENSMUSG00000016257	Prelid3b	5	0.771336591	0.758715719	-0.387312602	-0.508587716
ENSMUSG00000034880	Mrpl34	5	0.605003238	0.82922161	-0.461925956	-0.628351764
ENSMUSG00000000171	Sdhd	5	0.706683702	0.684923636	-0.472804494	-0.65108545
ENSMUSG00000037905	Bri3bp	5	0.573511342	0.640541596	-0.469749288	-0.59270438
ENSMUSG00000040488	Ltbp4	6	-0.517481378	-1.225964248	0.050168451	0.265764055
ENSMUSG00000046841	Ckap4	6	-0.044091097	-1.115923956	-0.407317727	-0.044104424
ENSMUSG00000047844	Bex4	6	-0.388855034	-1.299098225	-0.382653588	-0.303815171
ENSMUSG00000024028	Tff2	6	-0.207778581	-1.655589362	-0.90179822	0.388451328
ENSMUSG00000058624	Gda	2	0.708050943	-1.545160578	-0.712631868	0.066529612
ENSMUSG00000022421	Nptxr	2	0.742956247	-0.633630661	-0.809762963	0.013950775
ENSMUSG00000028394	Pole3	2	0.716091272	-0.525243111	-0.878532869	-0.350483717
ENSMUSG00000031403	Dkc1	2	0.739585863	-0.704089776	-0.798117864	-0.263741519
ENSMUSG00000027330	Cdc25b	2	1.25069615	-1.015896534	-0.788705011	-0.408705056
ENSMUSG00000034659	Tmem109	2	0.671243397	-1.067018888	-0.425836803	-0.426063755
ENSMUSG00000027424	Mgme1	2	0.97532177	-1.04169077	-0.401323576	-0.562933633
ENSMUSG00000029191	Rfc1	2	1.095525974	-0.291347199	-0.047256908	-0.185055648
ENSMUSG00000032555	Topbp1	2	1.031499457	-0.301976194	-0.029970537	-0.256411299
ENSMUSG00000020265	Sumo3	2	0.880515034	-0.308890159	-0.200336976	-0.084940918
ENSMUSG00000046432	Bex3	2	0.892884734	-0.294305532	-0.115843326	-0.15108847
ENSMUSG00000021645	Smn1	2	0.944770681	-0.369304227	-0.055149746	-0.005543415
ENSMUSG00000044783	Hjurp	2	0.941355463	-0.302502692	0.042550995	-0.015522186
ENSMUSG00000066551	Hmgb1	2	1.0578826	-0.480577516	-0.408278952	0.002021389
ENSMUSG00000030513	Pcsk6	2	0.885856104	-0.71354904	-0.495652436	-0.251194032
ENSMUSG00000009575	Cbx5	2	0.866260906	-0.600642963	-0.261674578	-0.236623691
ENSMUSG00000029622	Arpc1b	2	0.862685889	-0.697568181	-0.098704081	-0.188151563
ENSMUSG00000060147	Serpinb6a	2	0.675632222	-0.468441891	0.000968767	0.153573846
ENSMUSG00000021556	Golm1	2	0.588449395	-0.721067249	-0.044804252	0.145054433
ENSMUSG00000022791	Tnk2	2	0.685210346	-0.659425518	0.117383364	0.248045123
ENSMUSG00000035021	Baz1a	2	1.010100103	-0.293803914	-0.296780615	0.502880979
ENSMUSG00000022415	Syngr1	2	0.796183098	-0.219285087	-0.441570333	0.211360673
ENSMUSG00000022678	Nde1	2	0.944512784	-0.169228569	-0.4403517	0.207562626
ENSMUSG00000078348	Sf3b5	2	0.976197065	-0.133307388	-0.333270677	-0.337012442
ENSMUSG00000026020	Nop58	2	0.939946885	-0.124637055	-0.25791669	-0.378186619
ENSMUSG00000026434	Nucks1	2	0.953434834	-0.195709457	-0.26260915	-0.354143411
ENSMUSG00000028330	Ncbp1	2	0.903222315	-0.230843856	-0.200547618	-0.314891942
ENSMUSG00000028034	Fubp1	2	0.995625652	-0.188770493	-0.212610425	-0.258436345
ENSMUSG00000054091	1810037I17Rik	2	0.946973155	-0.171938025	-0.267385285	-0.248971267
ENSMUSG00000025135	Anapc11	2	0.754966687	-0.260521243	-0.315308107	-0.208282144
ENSMUSG00000032601	Prkar2a	2	0.865218614	-0.160485562	-0.302663222	-0.267234237
ENSMUSG00000100865	Gm9320	2	0.842640076	-0.124910377	-0.326707316	-0.325953836
ENSMUSG00000022698	Naa50	2	0.760345704	-0.139423676	-0.271786588	-0.41405504
ENSMUSG00000030189	Ybx3	2	0.827859387	-0.114429192	-0.180942	-0.4685022
ENSMUSG00000039067	Psmd7	2	0.825566229	-0.186755997	-0.213845346	-0.520275506
ENSMUSG00000045694	Gm4997	2	0.883509628	-0.187551367	-0.231835419	-0.50824518
ENSMUSG00000027067	Ssrp1	2	1.060632532	-0.345838299	-0.270586879	-0.409418895
ENSMUSG00000007041	Clic1	2	1.03264487	-0.277000095	-0.279036102	-0.51225201
ENSMUSG00000026192	Atic	2	0.971877141	-0.316648642	-0.263251414	-0.49458518
ENSMUSG00000039043	Arpin	2	0.775065828	-0.503618411	-0.19897191	-0.501658371
ENSMUSG00000008333	Snrpb2	2	0.82116538	-0.365044016	-0.318273835	-0.33024027
ENSMUSG00000008540	Mgst1	2	0.812727621	-0.348362244	-0.331499208	-0.48046371
ENSMUSG00000079426	Arpc4	2	0.789874247	-0.285143948	-0.54408898	-0.648074654
ENSMUSG00000034120	Srsf2	2	0.894690913	-0.317902069	-0.463784218	-0.555601051
ENSMUSG00000063229	Ldha	2	0.760538796	-0.193569773	-0.711377943	-0.695493854
ENSMUSG00000024217	Snrpc	2	0.899316799	-0.286795687	-0.647484479	-0.664538816
ENSMUSG00000028124	Gclm	2	0.949191165	-0.234861899	-0.57327041	-0.757865975
ENSMUSG00000040331	Nsmce4a	2	0.668255138	-0.383676682	-0.510662287	-0.279273963
ENSMUSG00000018848	Rars	2	0.739085952	-0.190338053	-0.45852379	-0.493853956
ENSMUSG00000025794	Rpl14	2	0.665101341	-0.182037317	-0.553981324	-0.427033632
ENSMUSG00000029359	Tesc	2	0.729204308	-0.09237874	-0.683602675	-0.468510855
ENSMUSG00000040824	Snrpd2	2	0.717006471	-0.275382474	-0.660072458	-0.428253776
ENSMUSG00000026229	Psmd1	2	0.782662685	-0.000864442	-0.286791318	-0.534655981
ENSMUSG00000004849	Ap1s1	2	0.883469277	-0.035301456	-0.439939472	-0.704415261
ENSMUSG00000027566	Psma7	2	0.875743717	-0.02015436	-0.399388625	-0.473630876
ENSMUSG00000024844	Banf1	2	0.965024481	-0.075870839	-0.379941216	-0.576432244
ENSMUSG00000078812	Eif5a	2	0.885892556	-0.0418697	-0.443003746	-0.586235272
ENSMUSG00000024966	Stip1	2	1.136923604	-0.242622762	-0.595027746	-0.580932073
ENSMUSG00000078193	Gm2000	2	1.00658445	-0.140118716	-0.58235234	-0.58113194
ENSMUSG00000030654	Arl6ip1	2	1.026846385	-0.200844093	-0.398870498	-0.539199233
ENSMUSG00000018189	Uchl5	2	0.923731969	-0.142822071	-0.451783791	-0.390521438
ENSMUSG00000026456	Cyb5r1	2	1.222376308	0.075303359	-0.489160776	-0.502206718
ENSMUSG00000028961	Pgd	2	1.06813696	0.043125484	-0.427522444	-0.550365698
ENSMUSG00000025364	Pa2g4	2	1.119381466	-0.148581863	-0.3865171	-0.373005045
ENSMUSG00000052833	Sae1	2	1.159092728	-0.213921454	-0.346381641	-0.432019001
ENSMUSG00000020267	Hint1	2	1.192867871	-0.095327801	-0.370137382	-0.27502844
ENSMUSG00000062169	Cnih4	2	1.10121096	-0.031586247	-0.335576004	-0.389963939
ENSMUSG00000028820	Sfpq	2	0.711360319	-0.035036898	0.082352296	-0.346084809
ENSMUSG00000030447	Cyfip1	2	0.648835558	-0.115222762	0.176056496	-0.447630708
ENSMUSG00000001964	Emd	2	0.775936854	-0.038296201	-0.082076552	-0.464323484
ENSMUSG00000004897	Hdgf	2	0.698607174	-0.097968909	-0.113701286	-0.453504979
ENSMUSG00000051223	Bzw1	2	0.893829802	0.064932895	-0.04187927	-0.362575732
ENSMUSG00000036371	Serbp1	2	0.867412599	-0.070230197	-0.139911628	-0.279887383
ENSMUSG00000061360	Phf5a	2	0.857132551	-0.069129065	-0.072110664	-0.372286632
ENSMUSG00000069565	Dazap1	2	0.597080502	0.20633418	-0.211302156	-0.490502826
ENSMUSG00000021595	Nsun2	2	0.679436029	0.079899123	-0.16800277	-0.491178654
ENSMUSG00000035585	Tsen34	2	0.601841476	0.058077138	-0.164330839	-0.521085271
ENSMUSG00000038459	Abhd17c	2	0.705102263	0.169795993	0.091672299	-0.562020866
ENSMUSG00000040479	Dgkz	2	0.699143558	0.260283182	-0.098692391	-0.592787918
ENSMUSG00000001416	Cct3	2	1.05664962	0.365079558	-0.197445306	-0.688149859
ENSMUSG00000074141	Il4i1	2	1.037312164	0.066908999	-0.140220106	-0.456439457
ENSMUSG00000078652	Psme3	2	0.955802694	0.287579021	-0.160847761	-0.436150786
ENSMUSG00000000308	Ckmt1	2	0.84844771	0.153958179	-0.092873868	-0.486233409
ENSMUSG00000027108	Ola1	2	0.87938603	0.202262961	-0.11980825	-0.475266
ENSMUSG00000091537	Tma7	2	0.366702427	-0.023240846	-0.765903205	-0.042614215
ENSMUSG00000016833	Mrps18c	2	0.57700013	-0.041066415	-0.609677365	-0.203220772
ENSMUSG00000078572	Ndufaf8	2	0.516899721	0.007338787	-0.605326756	-0.235794849
ENSMUSG00000002102	Psmc3	2	0.659946418	0.011007533	-0.425424973	-0.21351311
ENSMUSG00000031388	Naa10	2	0.744913512	0.114349127	-0.490587851	-0.241437153
ENSMUSG00000060152	Pop5	2	0.740509509	0.072015285	-0.41253204	-0.278114961
ENSMUSG00000031820	Babam1	2	0.777945272	0.06997968	-0.45292455	0.000990784
ENSMUSG00000031984	2810004N23Rik	2	0.847491959	-0.159113658	-0.579815214	-0.258973807
ENSMUSG00000022706	Mrpl40	2	0.739277925	-0.060662989	-0.588005589	-0.08818571
ENSMUSG00000028902	Sf3a3	2	0.869885552	-0.019312548	-0.59077128	-0.196090829
ENSMUSG00000043445	Pgp	2	0.912169667	0.006151111	-0.507987613	-0.092131337
ENSMUSG00000028607	Cpt2	2	1.003161391	0.407642345	-0.237389282	-0.275036586
ENSMUSG00000021178	Psmc1	2	0.964262327	0.370811506	-0.258301833	-0.3856155
ENSMUSG00000022427	Tomm22	2	0.91936445	0.441463358	-0.386332042	-0.098935162
ENSMUSG00000027423	Snx5	2	0.927466974	0.364732507	-0.212233032	-0.167288922
ENSMUSG00000020464	Pnpt1	2	1.113034413	0.564948322	-0.448944779	-0.114523508
ENSMUSG00000047879	Usp14	2	1.113736267	0.522026621	-0.212660753	-0.05365891
ENSMUSG00000063787	Chchd1	2	1.032660737	0.458148576	-0.117610301	-0.031366543
ENSMUSG00000022752	Tomm70a	2	0.683016879	0.384024402	-0.22633446	-0.386904194
ENSMUSG00000060073	Psma3	2	0.831547183	0.373265071	-0.290002537	-0.387896058
ENSMUSG00000028932	Psmc2	2	0.770865627	0.286109555	-0.214586501	-0.424648977
ENSMUSG00000002984	Tomm40	2	0.942698897	0.421343672	-0.457497849	-0.47006365
ENSMUSG00000034875	Nudt19	2	0.925926778	0.481748354	-0.460892459	-0.481753106
ENSMUSG00000026003	Acadl	2	0.639552021	0.355510866	-0.511963997	-0.212259321
ENSMUSG00000052962	Mrpl35	2	0.788909865	0.417227147	-0.356980154	-0.281362924
ENSMUSG00000032381	Ciao2a	2	0.798113791	0.348662666	-0.472259968	-0.26035572
ENSMUSG00000057388	Mrpl18	2	0.902351344	0.338539607	-0.520893533	-0.284548308
ENSMUSG00000063802	Hspbp1	2	0.928434989	0.185254655	-0.191249797	0.144454682
ENSMUSG00000004552	Ctse	2	1.061265401	0.256852762	-0.331625136	0.018026898
ENSMUSG00000044573	Acp1	2	1.10798511	0.16777877	-0.279902099	0.040642287
ENSMUSG00000026245	Farsb	2	0.923328678	0.22212087	-0.198151412	-0.107704759
ENSMUSG00000028609	Magoh	2	1.007987086	0.193349845	-0.151180143	-0.100845162
ENSMUSG00000028729	Ebna1bp2	2	1.041589461	0.141627148	-0.119632041	-0.086883699
ENSMUSG00000027999	Pla2g12a	2	0.927330895	0.087632906	-0.319398136	-0.132952632
ENSMUSG00000019370	Calm3	2	0.945703384	0.072774151	-0.195065452	-0.047197261
ENSMUSG00000106918	Mrpl33	2	0.883768497	0.056532154	-0.185415349	-0.013069724
ENSMUSG00000003814	Calr	2	0.8280416	0.005370731	-0.29030238	-0.246949494
ENSMUSG00000030007	Cct7	2	0.816426581	-0.002761582	-0.192973209	-0.200801816
ENSMUSG00000006392	Med8	2	0.927608958	0.130858172	-0.357444219	-0.364843536
ENSMUSG00000022234	Cct5	2	0.892140483	0.086486889	-0.235326173	-0.34149783
ENSMUSG00000027804	Ppid	2	0.935824836	0.166582488	-0.257814449	-0.391751459
ENSMUSG00000001999	Blvra	2	1.042106024	0.140507694	-0.474975525	-0.162861631
ENSMUSG00000037601	Nme1	2	1.012744561	0.24917256	-0.351759675	-0.311445159
ENSMUSG00000024925	Rnaseh2c	2	0.987757397	0.230318258	-0.390698368	-0.259547494
ENSMUSG00000029616	Erp29	2	1.020542139	-0.062400328	-0.403835662	-0.19502892
ENSMUSG00000041879	Ipo9	2	1.070107696	-0.049831664	-0.418737777	-0.136122604
ENSMUSG00000025487	Psmd13	2	1.065438496	0.070278155	-0.296512889	-0.252586467
ENSMUSG00000057036	Gm7536	2	1.134697967	0.01062221	-0.291293351	-0.189271687
ENSMUSG00000014551	Mrps25	2	0.494410773	-0.292800883	-0.78137043	-1.132840671
ENSMUSG00000033307	Mif	2	0.633175442	-0.411850281	-0.882343445	-1.166946488
ENSMUSG00000014633	Cmc2	2	0.656786637	-0.199441306	-0.588780496	-1.003122758
ENSMUSG00000046865	Fbl	2	0.633992891	-0.384590919	-0.502016331	-0.950096852
ENSMUSG00000033685	Ucp2	2	0.81286434	-0.024117563	-0.693481112	-0.883831575
ENSMUSG00000066456	Hmgn3	2	0.779810576	-0.17601497	-0.672144048	-1.0952929
ENSMUSG00000093483	AA465934	2	0.703579839	-0.086405729	-0.770607378	-1.075977747
ENSMUSG00000024542	Cep192	2	1.140331941	-0.867768739	-0.403544647	-1.267746277
ENSMUSG00000031328	Flna	2	0.574609269	-0.873254975	-0.499074964	-1.031526437
ENSMUSG00000021118	Plek2	2	0.70913364	-0.645475673	-0.634140596	-1.084110331
ENSMUSG00000036752	Tubb4b	2	0.666745106	-0.797556604	-1.251017222	-1.334042974
ENSMUSG00000019866	Crybg1	2	0.626568382	-0.931476561	-1.007723882	-1.490358778
ENSMUSG00000028393	Alad	2	0.081009338	-0.899337259	-1.018551716	-1.480934752
ENSMUSG00000056612	Ppp1r14b	2	0.043459122	-0.407190223	-0.726717285	-1.29692564
ENSMUSG00000020079	Supv3l1	5	0.56903148	0.358666478	-0.503375824	-2.011430038
ENSMUSG00000035198	Tubg1	2	1.082552234	-0.457460704	-1.03805544	-1.944232936
ENSMUSG00000009376	Met	2	0.871509357	0.089933234	-0.795181215	-1.836767284
ENSMUSG00000030423	Pop4	2	0.898820286	-0.192705709	-0.641717415	-1.588030464
ENSMUSG00000027883	Gpsm2	2	1.147863559	-0.617930276	-0.581467145	-2.564254227
ENSMUSG00000040675	Mthfd1l	2	1.224164867	-0.530603646	-0.476147928	-2.492478952
ENSMUSG00000022394	L3mbtl2	2	0.640325028	-0.982731201	-0.715361859	-1.927128482
ENSMUSG00000024640	Psat1	2	0.901285444	-1.47476209	-1.253537424	-2.066544436
ENSMUSG00000026196	Bard1	2	1.125621417	-1.103885651	-0.899385993	-2.235538499
ENSMUSG00000025962	Fastkd2	5	0.4954666	0.221615885	-1.468135344	-0.416103213
ENSMUSG00000063694	Cycs	5	0.223840409	0.460363924	-1.321632533	-0.631537968
ENSMUSG00000022792	Yars2	2	0.731834266	0.18417157	-1.368051986	-0.973919208
ENSMUSG00000041920	Slc16a6	5	0.688339266	0.569983098	-1.381698782	-1.200604408
ENSMUSG00000029066	Mrpl20	5	0.500697206	0.530400272	-0.872862593	-0.72165647
ENSMUSG00000045160	Bola3	5	0.496047494	0.486178909	-0.762380856	-0.628602299
ENSMUSG00000027774	Gfm1	5	0.600760377	0.435128459	-0.927094428	-0.521327414
ENSMUSG00000033845	Mrpl15	2	0.754356488	0.458977242	-0.809236241	-0.64289692
ENSMUSG00000044734	Serpinb1a	5	0.651190483	0.771654604	-0.765152866	-0.819239921
ENSMUSG00000006589	Aprt	5	0.72117123	0.464107533	-0.730742559	-0.820287697
ENSMUSG00000027076	Timm10	5	0.774464976	0.474338448	-0.816583638	-0.921899333
ENSMUSG00000017188	Coa3	2	0.588075499	0.056399863	-0.835975748	-0.980404879
ENSMUSG00000030335	Mrpl51	2	0.55505651	0.111976213	-0.792656617	-0.823844627
ENSMUSG00000031807	Pgls	5	0.35161386	0.095657489	-0.632085739	-0.866235436
ENSMUSG00000005354	Txn2	5	0.452968372	0.267158451	-0.661930883	-0.754182091
ENSMUSG00000023089	Ndufa5	5	0.414582935	0.19483459	-0.741796784	-0.641379209
ENSMUSG00000057666	Gapdh	5	0.158163861	0.215980688	-1.047514793	-1.167768813
ENSMUSG00000028261	Ndufaf4	5	0.455993112	0.473576597	-0.80458407	-1.16642713
ENSMUSG00000037710	Cisd1	5	0.534213821	0.270323328	-0.613605126	-1.143690958
ENSMUSG00000037531	Mrpl47	2	0.799751308	0.229654223	-0.633974936	-0.478562796
ENSMUSG00000039640	Mrpl12	2	0.880240071	0.131788316	-0.758106438	-0.668783702
ENSMUSG00000020720	Psmd12	2	0.634551868	0.30440632	-0.470710053	-0.581928754
ENSMUSG00000021048	Mthfd1	2	0.578559151	0.210508012	-0.530759251	-0.674817685
ENSMUSG00000069744	Psmb3	2	0.517313758	0.074347453	-0.571430171	-0.561478172
ENSMUSG00000032518	Rpsa	2	0.566989911	0.016760365	-0.442017212	-0.530282247
ENSMUSG00000033020	Polr2f	2	0.660615519	0.082750331	-0.403829903	-0.490952162
ENSMUSG00000000384	Tbrg4	5	0.458662315	0.454674768	-0.307829006	-0.846427222
ENSMUSG00000069020	Urm1	5	0.529741886	0.337604723	-0.28759094	-0.878050003
ENSMUSG00000027282	Mtch2	5	0.422681168	0.28998905	-0.399125803	-0.719953979
ENSMUSG00000031467	Agpat5	2	0.476899855	0.195221443	-0.414191299	-0.824203513
ENSMUSG00000052214	Opa3	2	0.667623735	-0.115624257	-0.014846048	-0.799021534
ENSMUSG00000020116	Pno1	2	0.606771683	0.030600706	-0.363128225	-0.708639116
ENSMUSG00000021957	Tkt	2	0.729701463	0.090854901	-0.34625368	-0.728156117
ENSMUSG00000024902	Mrpl11	2	0.758677309	0.201699596	-0.338073029	-0.722968911
ENSMUSG00000026914	Psmd14	2	0.904746189	0.011684993	-0.261231631	-0.824763041
ENSMUSG00000031848	Lsm4	2	0.86693892	0.221732056	-0.330326199	-0.99016631
ENSMUSG00000047675	Rps8	2	0.545202554	-0.189939716	-0.324493307	-0.461881342
ENSMUSG00000020361	Hspa4	2	0.583839393	-0.144227743	-0.145244688	-0.482664237
ENSMUSG00000041133	Smc1a	2	0.541880196	-0.209389174	-0.190069484	-0.471065702
ENSMUSG00000059070	Rpl18	2	0.346986157	-0.167947866	-0.429258547	-0.655065291
ENSMUSG00000046364	Rpl27a	2	0.596422402	-0.114390422	-0.457669341	-0.606959049
ENSMUSG00000063316	Rpl27	2	0.477380454	-0.177716594	-0.425149314	-0.546421393
ENSMUSG00000029649	Pomp	2	0.50833217	-0.133826443	-0.422066327	-0.563983598
ENSMUSG00000044533	Rps2	2	0.54712025	-0.129046448	-0.41358873	-0.533587866
ENSMUSG00000002997	Prkar2b	2	0.328468111	-0.086823001	-1.100294153	-0.191496325
ENSMUSG00000031168	Ebp	2	0.332370959	-0.077556713	-0.769783484	-0.473158477
ENSMUSG00000049960	Mrps16	5	0.219329203	0.017568531	-0.936891353	-0.704031146
ENSMUSG00000026755	Arpc5l	2	0.367744277	-0.465759418	-0.614164919	-0.710100679
ENSMUSG00000052146	Rps10	2	0.357933323	-0.387959374	-0.445989629	-0.653056189
ENSMUSG00000021607	Mrpl36	2	0.506668375	-0.133477944	-0.795587166	-0.801031171
ENSMUSG00000028455	Stoml2	2	0.388813736	-0.205375183	-0.574411328	-0.92088165
ENSMUSG00000058546	Rpl23a	2	0.504127063	-0.175206251	-0.650491394	-0.768706123
ENSMUSG00000071866	Ppia	2	0.495895255	-0.207742271	-0.514596379	-0.743446527
ENSMUSG00000004951	Hspb1	6	-2.608434154	-5.079195851	-2.205126321	-4.828979982
ENSMUSG00000042306	S100a14	6	-2.436536153	-4.987339678	-2.225857932	-5.891564623
ENSMUSG00000070868	Skint3	6	-3.682410469	-9.276529559	-1.944287484	-9.276529559
ENSMUSG00000046186	Cd109	6	-6.235550642	-5.352361788	-2.163473944	-10.47839836
ENSMUSG00000026413	Pkp1	6	-4.122148904	-5.402993961	-2.105933218	-9.279084048
ENSMUSG00000034634	Ly6d	6	-3.378641403	-5.837640322	-2.069890818	-5.865079242
ENSMUSG00000032373	Car12	6	-3.668736507	-4.604850592	-2.449971694	-5.064755568
ENSMUSG00000044041	Krt13	6	-3.736056074	-6.105948657	-2.420377658	-9.596759698
ENSMUSG00000057454	Lypd3	6	-3.16081639	-6.801424911	-2.384507959	-7.842071161
ENSMUSG00000063130	Calml3	6	-3.228961124	-6.2754363	-2.340417531	-11.85834929
ENSMUSG00000048251	Bcl11b	6	-2.883078775	-4.700625736	-2.256302629	-5.628995339
ENSMUSG00000030077	Chl1	6	-4.285577594	-4.78680314	-2.239208176	-4.689945123
ENSMUSG00000054146	Krt15	6	-3.242447586	-4.042632708	-2.237938767	-5.179114309
ENSMUSG00000022510	Trp63	6	-4.259461296	-5.762041507	-2.307869319	-5.642595902
ENSMUSG00000051397	Tacstd2	6	-3.057140317	-4.878866478	-2.277875704	-4.684764072
ENSMUSG00000059898	Dsc3	6	-4.488254541	-8.458515809	-2.290814206	-4.940254455
ENSMUSG00000025150	Cbr2	6	-2.989146792	-4.699585623	-3.74490147	-5.004731318
ENSMUSG00000081683	Fzd10	6	-5.22171589	-4.44687246	-2.997977742	-11.12837569
ENSMUSG00000049336	Tenm2	6	-3.45017621	-8.611332751	-3.141387678	-10.38578654
ENSMUSG00000045539	Sprr3	6	-5.505799131	-10.1293374	-3.07918656	-11.91023508
ENSMUSG00000040564	Apoc1	6	-4.49748371	-7.336044134	-3.590859098	-9.91441293
ENSMUSG00000036856	Wnt4	6	-3.271870764	-5.7831194	-3.833758266	-3.352214388
ENSMUSG00000022485	Hoxc5	6	-4.29105118	-7.683732011	-3.679617535	-10.02200482
ENSMUSG00000075296	Aldh3b2	6	-6.178214287	-10.58631783	-3.223486033	-5.487323942
ENSMUSG00000075217	4833423E24Rik	6	-7.052376324	-7.369765708	-3.211079132	-11.24077232
ENSMUSG00000074199	Krtdap	6	-5.965366211	-7.602090051	-3.915555382	-12.44724529
ENSMUSG00000071858	Gm94	6	-5.173306578	-12.26944766	-3.85643532	-8.828860547
ENSMUSG00000069049	Eif2s3y	6	-10.71768266	-7.003378632	-10.71768266	-10.71768266
ENSMUSG00000069045	Ddx3y	6	-10.37465887	-9.506888702	-11.97227091	-11.97227091
ENSMUSG00000068457	Uty	6	-10.29974568	-10.29974568	-10.29974568	-10.29974568
ENSMUSG00000060962	Dmkn	6	-4.253962027	-7.185564341	-3.4210655	-5.145914634
ENSMUSG00000059956	Serpinb12	6	-10.29766015	-6.877691796	-10.29766015	-10.29766015
ENSMUSG00000059668	Krt4	6	-5.355366286	-7.2145656	-4.834142574	-13.2624764
ENSMUSG00000056673	Kdm5d	6	-10.13513781	-10.13513781	-10.13513781	-10.13513781
ENSMUSG00000055561	Spink5	6	-4.891011578	-10.75604189	-3.092143757	-10.54405283
ENSMUSG00000053522	Lgals7	6	-3.912743332	-5.710344661	-3.138684103	-7.896157778
ENSMUSG00000052974	Cyp2f2	6	-3.739488054	-5.695935911	-4.680597788	-9.850257102
ENSMUSG00000046834	Krt1	6	-9.908434363	-8.152610279	-5.637062737	-13.61670132
ENSMUSG00000044594	Serpinb3a	6	-8.921338729	-4.304266136	-8.921338729	-8.921338729
ENSMUSG00000031757	Mt4	6	-6.201564747	-8.697190046	-4.453995926	-14.43242691
ENSMUSG00000026989	Dapl1	6	-7.629150687	-7.201279088	-5.056792706	-12.49877093
ENSMUSG00000026073	Il1r2	3	-6.471201318	-4.035971415	-3.97575931	-4.080670097
ENSMUSG00000000031	H19	6	-6.771529489	-6.076649794	-4.405834611	-7.439060565
ENSMUSG00000019761	Krt10	6	-5.093471909	-5.560063196	-4.009027327	-5.058273892
ENSMUSG00000025064	Col17a1	6	-4.32593579	-5.108853879	-2.95231965	-6.995005085
ENSMUSG00000030693	Klk10	3	-9.34864517	-6.113271604	-2.949722356	-5.214762934
ENSMUSG00000032033	Barx2	6	-3.476780543	-4.116702533	-2.831288512	-3.917898986
ENSMUSG00000045545	Krt14	6	-4.030725283	-6.640250896	-2.887802501	-7.494603345
ENSMUSG00000048399	Tprg	3	-8.841100939	-2.849458333	-6.178499855	-4.700698209
ENSMUSG00000028544	Slc5a9	6	-2.875851966	-9.257288587	-4.197467612	-9.257288587
ENSMUSG00000055333	Fat2	6	-3.503325199	-3.344692724	-2.7156441	-10.25575356
ENSMUSG00000032262	Elovl4	6	-9.807263828	-9.807263828	-2.673184095	-9.807263828
ENSMUSG00000050108	Bpifc	6	-4.250469398	-7.039348981	-2.690284682	-5.02208977
ENSMUSG00000032013	Trim29	6	-4.114019952	-6.237504085	-2.562818357	-11.8528842
ENSMUSG00000002985	Apoe	6	-3.241045938	-3.929114811	-2.608923521	-3.197847782
ENSMUSG00000061527	Krt5	6	-3.429507807	-5.943812464	-2.644182391	-6.924748124
ENSMUSG00000058022	Adtrp	6	-2.396117457	-9.437694957	-6.320064556	-6.013390655
ENSMUSG00000028464	Tpm2	6	-2.563481866	-4.700564064	-3.024054922	-6.063913927
ENSMUSG00000075602	Ly6a	6	-2.630816266	-5.665943257	-3.501133289	-6.206727157
ENSMUSG00000024164	C3	6	0.936269803	-4.786964645	-0.48567585	0.314866693
ENSMUSG00000026185	Igfbp5	6	0.311667518	-2.816455598	-0.71793757	0.126753785
ENSMUSG00000017002	Slpi	6	-0.130175548	-4.640886946	-1.021540756	-0.431590732
ENSMUSG00000049436	Upk1b	6	-0.206175161	-7.135366817	-0.115670439	0.453084397
ENSMUSG00000052957	Gas1	6	-0.315578354	-4.312086469	-0.501897003	0.285373375
ENSMUSG00000023046	Igfbp6	6	-0.064717826	-4.469258486	-0.53671615	0.017150843
ENSMUSG00000016756	Cmah	6	1.375016438	-8.393803546	0.64897447	-0.14569774
ENSMUSG00000019929	Dcn	6	0.643169939	-2.287131966	0.097953801	1.059796928
ENSMUSG00000007655	Cav1	6	1.071447556	-3.309693451	0.819958902	1.560421802
ENSMUSG00000063011	Msln	6	1.134482409	-3.748037124	0.271501574	0.873047414
ENSMUSG00000086283	2810433D01Rik	3	-8.332892098	-2.698255391	-2.053838095	-1.343752042
ENSMUSG00000031170	Slc38a5	3	-3.277856905	-3.166279711	-1.846938944	-0.990139944
ENSMUSG00000097083	D930019O06Rik	3	-7.89750929	-4.62677749	-1.642113888	-1.419183007
ENSMUSG00000020256	Aldh1l2	3	-3.002098139	-3.462500806	-2.230710594	-0.515114801
ENSMUSG00000071521	Try10	3	-3.647871074	-3.489894659	-1.936954767	-0.519142189
ENSMUSG00000024225	Clps	3	-2.573663512	-2.575967285	-1.82047892	-0.695043297
ENSMUSG00000108436	Gm44851	3	-4.874368606	-3.258514068	-1.332916137	-0.817677432
ENSMUSG00000073764	Gm12888	6	-2.919831963	-5.204433174	-4.059443064	-2.045021606
ENSMUSG00000029522	Pla2g1b	6	-2.766199873	-3.272226925	-2.531941668	-1.109758575
ENSMUSG00000059908	Mug1	6	-2.849402646	-3.27409004	-3.262445075	-0.771542192
ENSMUSG00000025492	Ifitm3	6	-0.453550758	-2.515794174	-1.853613265	-1.2208214
ENSMUSG00000074743	Thbd	6	-1.260670328	-9.036953482	-2.371804209	-1.194549833
ENSMUSG00000021506	Pitx1	6	-1.693815745	-2.429328459	-1.382732217	-1.782261912
ENSMUSG00000072812	Ahnak2	6	-1.205138067	-5.853025723	-1.755035881	-1.830137782
ENSMUSG00000092837	Rpph1	6	-1.535843756	-3.434675836	-1.66852998	-1.113089908
ENSMUSG00000065145	Vaultrc5	6	-1.640346799	-2.995434582	-1.432341765	-1.355671138
ENSMUSG00000027611	Procr	6	-1.74121245	-5.091652587	-1.491175331	-1.220104143
ENSMUSG00000064177	Ghrl	6	-1.906564619	-2.543599333	-1.148155951	-1.253255986
ENSMUSG00000065808	Gm23037	6	-1.978866577	-3.25486248	-1.331769639	-1.354460392
ENSMUSG00000037852	Cpe	6	-1.933527556	-3.491002836	-1.18366888	-1.358282086
ENSMUSG00000004105	Angptl2	3	-2.798522957	-2.29995162	0.219670413	0.159616298
ENSMUSG00000097178	2310002F09Rik	3	-7.874475234	-3.42074048	-0.465629104	0.236584484
ENSMUSG00000030717	Nupr1	6	-1.273003175	-3.874894454	-1.649206606	0.020113385
ENSMUSG00000047414	Flrt2	6	-0.929317129	-9.280229627	-1.482430781	-0.422519853
ENSMUSG00000042249	Grk3	6	-1.58405973	-2.607805581	-0.616041605	-0.275133448
ENSMUSG00000027801	Tm4sf4	6	-2.02752638	-8.629918453	-1.354289711	-0.196300016
ENSMUSG00000031841	Cdh13	6	-1.818847869	-3.345363231	-0.952890086	-0.535454311
ENSMUSG00000020427	Igfbp3	6	-1.529760438	-3.548239689	-0.007177172	-2.33004596
ENSMUSG00000061397	Krt79	6	-1.54942483	-3.823125782	-0.399909572	-10.43577186
ENSMUSG00000027765	P2ry1	6	-1.447481781	-2.19867787	-0.930117166	-9.681153427
ENSMUSG00000024659	Anxa1	6	-0.306393177	-2.941143407	-0.770892873	-2.577263041
ENSMUSG00000027377	Mall	6	-1.383276617	-6.054573289	-1.369197255	-10.29422339
ENSMUSG00000050335	Lgals3	6	-0.766643221	-4.098957124	-1.283132877	-2.702717518
ENSMUSG00000022090	Pdlim2	3	-3.448157493	-2.514370136	-1.063993979	-1.754493101
ENSMUSG00000052688	Rab7b	6	-2.569213221	-6.604487258	-0.586271187	-1.683123164
ENSMUSG00000065037	Rn7sk	6	-2.412332629	-3.430085382	-2.22261219	-1.734174621
ENSMUSG00000022754	Tmem45a	6	-2.566329862	-2.866090278	-1.796239626	-2.196315556
ENSMUSG00000056214	Pard6g	6	-2.278974539	-3.949314814	-1.364194747	-2.161225634
ENSMUSG00000041548	Hspb8	6	-2.622866984	-4.050687652	-1.196236348	-2.806984667
ENSMUSG00000063415	Cyp26b1	6	-3.676266275	-2.761506507	-1.161572454	-10.12735225
ENSMUSG00000025650	Col7a1	6	-3.655332142	-3.310769049	-1.432229109	-2.682600907
ENSMUSG00000022382	Wnt7b	6	-3.437507698	-9.341142742	-1.354413182	-4.446232189
ENSMUSG00000023041	Krt6b	6	-3.547643419	-5.981630041	-1.509072618	-6.075809726
ENSMUSG00000067006	Serpinb5	6	-2.05746807	-5.655196547	-1.555976798	-3.766015232
ENSMUSG00000035557	Krt17	6	-2.240780693	-4.86626327	-1.14579894	-5.054402166
ENSMUSG00000058354	Krt6a	6	-2.155094921	-5.364342151	-1.011036611	-7.101261908
ENSMUSG00000005087	Cd44	6	-0.743817829	-3.061988951	-1.858034522	-2.30669469
ENSMUSG00000041959	S100a10	6	-0.601119488	-4.250430248	-2.148218412	-2.569466072
ENSMUSG00000043430	Psapl1	6	-0.431768674	-4.607469336	-2.623114297	-3.596094304
ENSMUSG00000032496	Ltf	6	-0.882941027	-4.585444248	-1.996477355	-4.915726506
ENSMUSG00000047281	Sfn	6	-1.257692193	-3.169606596	-2.235343399	-3.548866529
ENSMUSG00000041801	Phlda3	6	-1.818969285	-4.262550425	-2.328199086	-3.182097599
ENSMUSG00000050953	Gja1	6	-1.816057084	-2.939153875	-2.567265762	-3.317704239
ENSMUSG00000003948	Mmd	6	-1.354602192	-9.280352216	-2.981151556	-9.280352216
ENSMUSG00000026981	Il1rn	6	-1.41252028	-5.629747275	-3.117188224	-8.326692959
ENSMUSG00000062778	Chia1	6	-1.333002172	-2.989252018	-3.488566018	-2.374329862
ENSMUSG00000027068	Dhrs9	6	-1.646572068	-8.860746828	-4.5514614	-2.396210791
ENSMUSG00000065922	n-R5-8s1	6	-1.007876318	-1.813680637	-2.275269963	-1.477138223
ENSMUSG00000028307	Aldob	6	-1.124239511	-1.186138683	-2.229895193	-0.782295389
ENSMUSG00000064494	Gm22063	5	-0.442373105	-0.70083878	-2.3857178	-1.425727404
ENSMUSG00000094738	Gm26177	5	-0.26266391	-1.122118245	-3.681844691	-2.268967198
ENSMUSG00000027490	E2f1	2	1.131590932	-1.182555759	-2.303275341	-2.240687094
ENSMUSG00000098090	2700099C18Rik	2	0.514899778	-1.594202532	-1.899329432	-6.47528595
ENSMUSG00000020042	Btbd11	5	-0.808741438	-1.023941163	-0.963561414	-8.958320782
ENSMUSG00000027533	Fabp5	6	-0.753916403	-1.613151294	-1.786061634	-2.39733379
ENSMUSG00000035896	Rnase1	3	-3.542682408	-1.44885409	-2.904184179	-1.538000505
ENSMUSG00000022598	Psca	3	-2.418422016	-1.671019976	-2.208707997	-1.277103803
ENSMUSG00000040569	Slc26a7	3	-4.298691917	-1.978938636	-2.271397653	-1.57150418
ENSMUSG00000086863	Gm15543	3	-9.429917188	-1.87545225	-2.312446263	-2.933731169
ENSMUSG00000059406	Tmprss9	3	-5.209848255	-1.229761713	-2.482399721	-2.242019841
ENSMUSG00000032083	Apoa1	3	-4.329095339	-1.167995823	-2.051310692	-1.781972553
ENSMUSG00000041762	Gpr155	3	-3.248139495	-0.98978515	-2.140574426	-1.822779159
ENSMUSG00000026131	Dst	3	-3.442861574	-1.128857123	-1.740181258	-2.506607374
ENSMUSG00000044244	Il20rb	3	-3.324641981	-1.618859501	-1.56363439	-1.860273288
ENSMUSG00000000253	Gmpr	5	-2.312587632	0.097744285	-1.966011759	-2.94792749
ENSMUSG00000028370	Pappa	5	-2.744708362	-0.638591724	-2.118345063	-2.350529077
ENSMUSG00000039323	Igfbp2	3	-4.496146659	-0.441930235	-2.159228113	-2.807286512
ENSMUSG00000038370	Pcp4l1	3	-3.193942435	-0.109433227	-2.767356795	-1.650533558
ENSMUSG00000002944	Cd36	3	-4.524708797	-0.510350309	-2.602062014	-1.378339553
ENSMUSG00000034845	Plvap	3	-8.703597485	-0.198497063	-2.351471227	-1.53198678
ENSMUSG00000030287	Itpr2	5	-1.842121685	-0.263655723	-1.511441554	-1.831217724
ENSMUSG00000064215	Ifi27	3	-2.225138804	-0.855876158	-1.635200905	-1.598305136
ENSMUSG00000030621	Me3	3	-3.339652768	-0.12814029	-1.479242987	-1.842627251
ENSMUSG00000048776	Pthlh	3	-3.864438649	-0.305151508	-1.261859103	-1.709275616
ENSMUSG00000040127	Sdr9c7	3	-5.574482053	-0.2035516	-1.707244921	-1.173328752
ENSMUSG00000032702	Kank1	3	-2.638538376	-0.077329298	-1.946692664	-1.631233275
ENSMUSG00000074218	Cox7a1	3	-4.988664557	-0.39456584	-1.838784585	-1.699707738
ENSMUSG00000005553	Atp4a	3	-3.762251045	1.036693743	-1.709782273	-1.571302431
ENSMUSG00000031449	Atp4b	3	-4.261081948	1.252127647	-1.545025827	-1.706331226
ENSMUSG00000042268	Slc26a9	5	-3.018990425	0.985489501	-1.578438342	-2.046249256
ENSMUSG00000035458	Tnni3	5	-3.324412065	0.744962556	-1.834864476	-1.913138689
ENSMUSG00000040134	Rdh7	3	-3.616061244	0.792806372	-1.54055155	-1.735656214
ENSMUSG00000001270	Ckb	3	-3.871258128	0.406822159	-1.905419413	-2.05189196
ENSMUSG00000034987	Hrh2	3	-4.13620267	0.373702958	-1.499020047	-2.271299222
ENSMUSG00000027530	Fabp12	5	-3.177049163	1.06689719	-1.184727567	-2.47339682
ENSMUSG00000053388	Trim50	5	-2.915433809	1.169919419	-1.884914315	-2.469097994
ENSMUSG00000013083	2200002J24Rik	5	-2.798306685	1.141218684	-2.178821958	-0.985072851
ENSMUSG00000051497	Kcnj16	3	-4.000407389	0.505218601	-1.229105024	-1.403862201
ENSMUSG00000073802	Cdkn2b	3	-3.016267277	0.509960826	-1.383178752	-1.208096234
ENSMUSG00000042807	Hecw2	3	-6.731679319	1.479335391	-0.41602058	-0.920336793
ENSMUSG00000029882	2210010C04Rik	3	-4.470935253	1.41038328	-0.345590092	0.220367892
ENSMUSG00000031133	Arhgef6	3	-3.466310733	1.10144285	-1.243874524	-0.157582907
ENSMUSG00000024411	Aqp4	5	-1.914806845	1.17902872	-0.742160455	-1.64673608
ENSMUSG00000020388	Pdlim4	5	-2.246593538	0.260343732	-1.518516469	-1.315629043
ENSMUSG00000033579	Fa2h	5	-2.075306555	0.844748879	-1.485284976	-1.549347875
ENSMUSG00000039672	Kcne2	5	-2.304033826	1.279402204	-1.477112494	-1.304628369
ENSMUSG00000026817	Ak1	3	-2.548812601	0.901660841	-1.406114365	-0.575430645
ENSMUSG00000031163	Glod5	5	-2.19339376	0.943541083	-1.35451801	-0.910093523
ENSMUSG00000034675	Dbn1	5	-2.125261829	0.981545508	-1.362446324	-0.756654845
ENSMUSG00000037016	Frem2	5	-2.041148853	1.800314133	-1.434810582	-0.992142671
ENSMUSG00000040013	Fkbp6	5	-1.989479868	1.361352674	-1.21475502	-0.621968661
ENSMUSG00000047842	Diras2	3	-3.268423797	-1.070660671	-0.247651472	-0.623195871
ENSMUSG00000052271	Bhlha15	3	-4.338787709	-0.74241132	-0.520085046	-0.495445243
ENSMUSG00000018672	Copz2	3	-3.560781111	-0.916203246	-0.273524452	-0.211402663
ENSMUSG00000010830	Kdelr3	3	-3.595928145	-0.714585232	-0.421627864	-0.044098012
ENSMUSG00000080115	Eef1akmt3	3	-2.994682389	-0.631272043	-0.270199316	0.010081122
ENSMUSG00000096956	Snhg18	3	-2.701851071	-0.787927154	-0.134356154	0.092135789
ENSMUSG00000030701	Plekhb1	3	-3.050851347	-0.906803637	-0.344299166	0.181470266
ENSMUSG00000033209	Ttc28	3	-3.158072121	-1.018629348	-0.139230966	0.276322061
ENSMUSG00000023826	Prkn	3	-6.907524595	-1.423886342	0.216651133	0.217737015
ENSMUSG00000029123	Stk32b	3	-4.239256419	-1.13075116	0.139701056	0.669379609
ENSMUSG00000066705	Fxyd6	3	-2.850400188	-1.506354619	-0.093987361	0.564374878
ENSMUSG00000038264	Sema7a	3	-3.304030098	0.051599613	0.014557195	0.765285354
ENSMUSG00000081512	Gm15821	3	-5.291263559	-0.329141329	-0.218940306	0.688003504
ENSMUSG00000023966	Rsph9	3	-2.901825079	-0.741928462	0.109395123	0.506757611
ENSMUSG00000050541	Adra1b	3	-4.23429177	-0.677033147	-0.009810847	0.688994758
ENSMUSG00000053647	Gper1	3	-2.786865527	-0.556605656	-0.191552246	0.491735519
ENSMUSG00000037664	Cdkn1c	3	-3.080848596	-0.756099734	-0.177911945	0.548428226
ENSMUSG00000051314	Ffar2	3	-3.519060992	-0.679904914	-0.297222733	0.49558235
ENSMUSG00000038453	Srcin1	3	-4.833344172	-0.086726189	0.488535624	0.244739873
ENSMUSG00000107476	Zfp862-ps	4	-3.524591461	-0.456989568	0.732698794	-0.083709829
ENSMUSG00000038065	Mturn	4	-2.537622666	-0.857643124	0.748952705	0.79287957
ENSMUSG00000037887	Dusp8	4	-2.335365109	-0.031885713	0.215719366	0.728347457
ENSMUSG00000072623	Zfp9	4	-2.471304706	-0.040546662	0.634790714	0.401489741
ENSMUSG00000025091	Pnliprp2	4	-2.434736126	-0.12343115	0.839618586	0.817638985
ENSMUSG00000040412	5330417C22Rik	4	-2.287041786	-0.179938491	0.658175155	0.761481331
ENSMUSG00000024462	Gabbr1	3	-1.855198591	-0.847126793	0.185075643	0.205037096
ENSMUSG00000092274	Neat1	3	-1.791520515	-1.337618176	0.1417143	0.292152597
ENSMUSG00000027070	Lrp2	3	-2.265275265	-1.295695713	0.428394853	0.428166014
ENSMUSG00000029287	Tgfbr3	3	-2.204106209	-1.067595956	0.090936558	0.531359196
ENSMUSG00000097124	A530020G20Rik	3	-1.956400151	-0.872378748	0.051536735	0.597596539
ENSMUSG00000104641	Gm43290	4	-1.551303762	-0.220497138	0.231915912	1.290147405
ENSMUSG00000042129	Rassf4	3	-2.111686609	-0.711795708	-0.088885956	0.924135386
ENSMUSG00000059562	Ccdc154	3	-1.995754682	-0.355760182	-0.273950788	1.2488952
ENSMUSG00000023393	Slc17a9	3	-2.169636134	-0.922593686	-0.581947929	0.304269288
ENSMUSG00000025140	Pycr1	3	-2.223654222	-0.942200744	-0.394259564	0.356936259
ENSMUSG00000029161	Cgref1	3	-2.15825145	-0.768368782	-0.426193451	0.417671343
ENSMUSG00000002769	Gnmt	3	-3.188834737	-0.654867531	-0.756878683	0.603749998
ENSMUSG00000024743	Syt7	3	-2.415056191	-0.63505888	-0.820750855	0.01893279
ENSMUSG00000030048	Gkn3	3	-2.607503795	-0.738770322	-1.307322999	0.428575344
ENSMUSG00000054106	Try4	3	-2.349204352	-1.179563083	-0.909477515	0.43315002
ENSMUSG00000041592	Sdk2	3	-1.854376557	-0.974703778	-0.752564057	0.317929414
ENSMUSG00000003355	Fkbp11	3	-1.619644862	-0.691448846	-0.66952751	0.149771814
ENSMUSG00000043252	Tmem64	3	-1.765370082	-0.952831124	-0.672518695	-0.045452248
ENSMUSG00000032353	Tmed3	3	-1.687097578	-0.56315047	-0.406373751	0.131210343
ENSMUSG00000024063	Lbh	3	-1.856847848	-0.515035982	-0.250286504	0.098954165
ENSMUSG00000032679	Cd59a	3	-1.763766439	-0.632285634	-0.259533194	0.223454882
ENSMUSG00000025075	Habp2	3	-1.656313627	-0.727115311	-0.34524161	-0.105184003
ENSMUSG00000018750	Zbtb4	3	-1.750203324	-0.821741938	-0.059756563	-0.016932869
ENSMUSG00000025196	Cpn1	3	-1.668873896	-1.008199962	-0.196964018	0.133166748
ENSMUSG00000009092	Derl3	3	-2.030891143	-1.111467917	-0.307060711	0.118209803
ENSMUSG00000055862	Izumo4	3	-2.113219356	-1.007735117	-0.284750985	-0.020947875
ENSMUSG00000045790	Ccdc149	3	-1.787476835	-1.075348116	0.058830578	-0.156544101
ENSMUSG00000090386	Mir99ahg	3	-1.876693428	-1.259697256	-0.213463069	-0.203952628
ENSMUSG00000031770	Herpud1	3	-1.979906945	-1.028424878	-0.591314984	-0.380488288
ENSMUSG00000061808	Ttr	3	-1.786249412	-1.089542149	-0.528248298	-0.461928003
ENSMUSG00000027223	Mapk8ip1	3	-2.087762891	-0.80433212	-0.531352373	-0.361647568
ENSMUSG00000054474	Thnsl2	3	-2.391297775	-0.695034888	-0.556932255	-0.527420616
ENSMUSG00000005672	Kit	3	-3.962870581	0.162030332	-0.782287068	-1.093281073
ENSMUSG00000055373	Fut9	3	-3.861978894	-0.130972311	-1.168711724	-0.985745637
ENSMUSG00000018566	Slc2a4	3	-5.46507105	-0.07859062	-0.948922846	-0.912435759
ENSMUSG00000026773	Pfkfb3	3	-3.157702896	-0.039240238	-0.955602301	-0.873617864
ENSMUSG00000023009	Nckap5l	3	-7.513386596	0.171881486	-0.738228784	-0.501847055
ENSMUSG00000025911	Adhfe1	3	-2.963181603	0.233912196	-0.197995239	-0.4600783
ENSMUSG00000029009	Mthfr	3	-1.942264057	-0.074374349	-0.127903418	-0.126125229
ENSMUSG00000039084	Chad	3	-2.013902692	-0.268490271	-0.459199883	0.076370454
ENSMUSG00000079037	Prnp	3	-1.988926621	-0.166097271	-0.331566126	-0.014638312
ENSMUSG00000026832	Cytip	3	-2.660151724	-0.224817474	-0.223428822	-0.105422289
ENSMUSG00000020581	Agr2	3	-2.386667611	-0.434333163	-0.120628714	0.22908699
ENSMUSG00000063903	Klk1	3	-2.273496042	-0.540596515	-0.382055104	0.118484802
ENSMUSG00000083282	Ctsf	3	-2.205533405	-0.378718566	-0.219322661	-0.027395429
ENSMUSG00000055912	Tmem150a	3	-2.632438788	-0.122260623	0.380814324	-0.985206882
ENSMUSG00000036002	Fam214b	3	-2.541678947	-0.739554019	0.213172231	-0.558179854
ENSMUSG00000086141	9030622O22Rik	3	-2.234054234	-0.74598621	-0.07508262	-0.193490641
ENSMUSG00000024039	Cbs	3	-2.116921417	7.58E-05	-1.714621387	0.266198224
ENSMUSG00000024924	Vldlr	3	-2.583526293	0.268326475	-1.231570019	-0.197179056
ENSMUSG00000000594	Gm2a	3	-2.146580944	0.035207862	-0.733075631	-0.360024697
ENSMUSG00000026664	Phyh	3	-2.143062289	0.064572209	-0.815382344	-0.736882924
ENSMUSG00000019368	Sec14l4	3	-2.15132567	-0.451201849	-1.196764244	-0.644355013
ENSMUSG00000030861	Acadsb	3	-2.424989621	-0.385413964	-0.714976875	-0.890766935
ENSMUSG00000021846	Peli2	3	-1.602359907	-0.190348543	-0.28558633	-0.618628854
ENSMUSG00000027709	Mccc1	3	-1.91908597	0.10239002	-0.39865035	-0.672182895
ENSMUSG00000028538	St3gal3	3	-2.054458906	-0.180216611	-0.603767004	-0.441531511
ENSMUSG00000031725	Ces1f	3	-1.991435918	-0.292392648	-0.567262383	-0.550885322
ENSMUSG00000036278	Macrod1	3	-1.894661066	-0.342163989	-0.627531712	-0.261387617
ENSMUSG00000055737	Ghr	3	-1.824664027	-0.27825717	-0.479380399	-0.203412262
ENSMUSG00000021208	Ifi27l2b	3	-2.013549462	-1.182453616	-1.784917479	-0.782550469
ENSMUSG00000079057	Cyp4v3	3	-2.026887069	-1.236688991	-1.046335232	-0.885673418
ENSMUSG00000064351	mt-Co1	3	-1.665260753	-0.716350534	-1.075191157	-0.996786098
ENSMUSG00000003531	Dgcr6	3	-1.619892406	-0.984540516	-1.250087809	-0.813685021
ENSMUSG00000064367	mt-Nd5	3	-1.557107155	-1.002503694	-1.482757391	-1.011706173
ENSMUSG00000106106	CT010467.1	6	-1.712591389	-1.620869181	-1.272105525	-0.836460473
ENSMUSG00000008999	Bmp7	6	-1.767538537	-1.685102741	-0.898982411	-0.80238557
ENSMUSG00000097971	Gm26917	6	-1.677063546	-1.824859897	-1.057231029	-0.888302834
ENSMUSG00000074457	S100a16	6	-0.958333598	-1.734915175	-1.195085925	-1.172760506
ENSMUSG00000037499	Nenf	6	-1.19113284	-1.199384837	-1.404921824	-0.916789587
ENSMUSG00000064337	mt-Rnr1	6	-1.25755227	-1.472683641	-1.388342691	-0.950731155
ENSMUSG00000023353	Agap3	6	-0.752852415	-1.181550983	-0.773923036	-0.658259335
ENSMUSG00000035202	Lars2	3	-1.347701299	-1.153676221	-0.734649521	-0.671976523
ENSMUSG00000064339	mt-Rnr2	6	-1.295999231	-1.373287966	-0.957008622	-0.687248487
ENSMUSG00000040010	Slc7a5	3	-1.072992579	-1.063734378	-1.077623481	-0.270822476
ENSMUSG00000098973	Mir6236	3	-1.424919745	-1.303297608	-1.081011931	-0.364957795
ENSMUSG00000046402	Rbp1	6	-0.60654213	-1.923297705	-0.866508103	-0.627671072
ENSMUSG00000042750	Bex2	6	-0.907062606	-1.849059402	-0.294829563	-0.041947526
ENSMUSG00000065701	Rny1	6	-1.377208479	-2.04127764	-0.323644762	-0.179786427
ENSMUSG00000030659	Nucb2	3	-2.450851364	-1.258099195	-0.994748084	-0.361314526
ENSMUSG00000056973	Ces1d	3	-2.23125341	-0.972474139	-0.893556128	-0.358788381
ENSMUSG00000039114	Nrn1	3	-2.091891721	-1.465373646	-1.183269258	-0.274593975
ENSMUSG00000005973	Rcn1	3	-2.148523213	-1.494908085	-0.797365053	-0.31664673
ENSMUSG00000024682	Cblif	3	-2.203334562	-1.561454052	-0.821829657	-0.174926178
ENSMUSG00000014846	Tppp3	3	-3.000638845	-1.553699385	-0.425440935	0.296987421
ENSMUSG00000106847	Peg13	3	-3.005133457	-1.678796703	-0.432349063	0.13538676
ENSMUSG00000023987	Pgc	3	-2.522663769	-1.490913958	-0.523379172	-0.051927434
ENSMUSG00000040536	Necab1	3	-3.566879103	-1.393899504	-0.545965663	-0.000678594
ENSMUSG00000042115	Klhdc8a	3	-3.790411615	-1.407509394	-0.902781604	-0.042734518
ENSMUSG00000022469	Rapgef3	3	-2.882379315	-1.354682825	-0.726837203	0.068168106
ENSMUSG00000048191	Muc6	3	-2.761159828	-1.348327781	-0.877847699	0.167197669
ENSMUSG00000057103	Nat8f1	3	-2.893711499	-1.073274901	-0.779681474	-0.126664908
ENSMUSG00000024184	Pdia2	3	-2.762838794	-1.178772845	-0.981510868	-0.363894178
ENSMUSG00000050967	Creg2	3	-8.349746065	-1.294965771	-0.982773603	-0.225538874
ENSMUSG00000057069	Ero1lb	3	-3.493812644	-1.210680511	-0.935078778	-0.335781089
ENSMUSG00000031919	Tmed6	3	-2.773068403	-1.370074567	-1.335269241	-0.633229494
ENSMUSG00000054256	Msi1	3	-3.089128594	-1.394406143	-1.258546635	-0.61690485
ENSMUSG00000053158	Fes	3	-3.460993287	-1.540529455	-0.975135306	-0.537359181
ENSMUSG00000030530	Furin	3	-3.988072431	-1.689305958	-1.015352277	-0.145432193
ENSMUSG00000036169	Sostdc1	3	-3.778219767	-1.572732093	-1.314977737	-0.287418646
ENSMUSG00000015568	Lpl	3	-4.470913346	-0.851072944	-1.590254318	-0.870925412
ENSMUSG00000055322	Tns1	3	-2.848036028	-0.894623759	-1.608994105	-0.887993463
ENSMUSG00000020062	Slc5a8	3	-5.574890053	-1.207752993	-2.067551743	-0.805861591
ENSMUSG00000056978	Hamp2	3	-4.490847636	-1.536152678	-2.314803198	-0.916105338
ENSMUSG00000005268	Prlr	3	-3.721072743	-0.540145686	-2.296209196	-0.431916646
ENSMUSG00000027376	Prom2	3	-2.32586234	-0.961891054	-2.574028391	-1.040122398
ENSMUSG00000033530	Ttc7b	3	-8.570598194	-1.639294803	-1.951472009	0.61156163
ENSMUSG00000028927	Padi2	3	-3.424274649	-2.159208079	-1.440579238	-0.152562061
ENSMUSG00000106186	Gm43627	3	-6.799435436	-1.683968597	-1.698062412	-0.913916128
ENSMUSG00000024529	Lox	3	-3.345929271	-1.954741565	-1.898564763	-0.497655289
ENSMUSG00000024738	Pga5	3	-2.583717245	-1.724482499	-1.685461633	-0.388467884
ENSMUSG00000034936	Arl4d	4	-1.057951205	1.916164059	1.101581888	0.815170329
ENSMUSG00000006586	Runx1t1	4	-0.668642671	1.74032539	0.653810508	0.75384977
ENSMUSG00000019960	Dusp6	4	-0.445250141	1.339558901	0.38573902	0.795425024
ENSMUSG00000036452	Arhgap26	4	-0.812868559	1.376866359	0.387312051	0.450806992
ENSMUSG00000020205	Phlda1	4	0.009379632	1.531640056	0.748198285	0.473375217
ENSMUSG00000038963	Slco4a1	4	-0.103503758	1.588895127	0.870811087	0.719665913
ENSMUSG00000038859	Baiap2l1	4	-0.251080059	0.974848538	0.187559565	0.556078275
ENSMUSG00000021646	Mccc2	4	-0.181111021	1.267160699	0.536018798	0.353299307
ENSMUSG00000028179	Cth	4	-0.40707022	1.028047611	0.479137646	0.34581937
ENSMUSG00000046404	Yod1	4	-0.382496873	0.935934268	0.753814008	0.509883737
ENSMUSG00000056313	Tcim	4	-0.636066434	1.582945015	1.966348064	1.654067688
ENSMUSG00000021701	Plk2	4	-0.655774752	1.473359809	1.377640675	1.313071724
ENSMUSG00000037709	Fam13a	4	-0.860589131	1.438521995	1.420847451	1.520846754
ENSMUSG00000049892	Rasd1	4	-1.285746063	1.899967824	1.585443721	1.81381603
ENSMUSG00000098008	A930001A20Rik	4	-1.552221338	1.306556174	1.651236783	1.272346788
ENSMUSG00000055148	Klf2	4	0.522084233	1.586000804	1.69015106	1.687304849
ENSMUSG00000017677	Wsb1	4	0.399408549	1.287729999	1.717066737	1.612992722
ENSMUSG00000039989	Cbx4	4	-0.154352533	1.339623584	1.391013493	1.330219701
ENSMUSG00000017144	Rnd3	4	-0.030356261	1.426404791	1.504992569	1.207470015
ENSMUSG00000056708	Ier5	4	0.111086489	1.384824269	1.626086451	1.112905617
ENSMUSG00000022952	Runx1	4	0.215847226	0.614282988	1.00813775	1.233504494
ENSMUSG00000003032	Klf4	4	0.438758477	0.625402924	1.198400922	0.914169257
ENSMUSG00000026655	Fam107b	4	0.544521404	0.605259544	1.044601462	0.906828856
ENSMUSG00000029385	Ccng2	4	-0.364668175	1.170373561	1.336980753	0.942668911
ENSMUSG00000030208	Emp1	4	-0.144779577	1.042398681	1.18148172	0.491194764
ENSMUSG00000051379	Flrt3	4	-0.099642443	0.811865754	1.49067624	0.757673447
ENSMUSG00000046782	Ttc6	4	-0.265088391	0.638492135	1.377943431	1.315560217
ENSMUSG00000042258	Isl1	4	0.180032617	1.05234881	0.865599039	0.936954711
ENSMUSG00000022010	Tsc22d1	4	-0.191926178	0.849126753	0.918630726	0.997049135
ENSMUSG00000061517	Sox21	4	-0.219280611	0.861702915	1.278857583	1.054810092
ENSMUSG00000020063	Sirt1	4	-0.057857038	0.975605684	1.257100355	0.846768328
ENSMUSG00000020134	Peli1	4	0.013571104	0.906355903	1.085214458	1.021774498
ENSMUSG00000034460	Six4	4	-1.309711093	0.711153584	0.571669699	1.422509374
ENSMUSG00000035967	Ints6l	4	-1.102195055	0.390492743	1.005936232	1.18830916
ENSMUSG00000038175	Mylip	4	-1.156122999	0.794739373	0.858854332	1.186700753
ENSMUSG00000023951	Vegfa	4	-1.110415543	0.674477048	0.862619513	1.136516413
ENSMUSG00000040128	Pnrc1	4	-1.014656072	0.673953461	0.822745912	1.056302148
ENSMUSG00000039646	Vasn	4	-1.578297254	0.924204115	1.146141748	1.369638535
ENSMUSG00000039910	Cited2	4	-1.468669775	0.989710977	0.917248574	1.214845474
ENSMUSG00000091956	C2cd4b	4	-1.496742267	0.928991609	0.841500716	1.376133147
ENSMUSG00000028415	Spink4	4	-1.433962518	0.947018996	1.091116819	0.287632425
ENSMUSG00000019970	Sgk1	4	-1.578619836	0.954886821	0.837041586	0.985488221
ENSMUSG00000024972	Lgals12	4	-1.292548147	0.895444897	0.827375308	0.728398696
ENSMUSG00000037169	Mycn	4	-1.543747336	-0.036424031	1.122784855	0.554786143
ENSMUSG00000025856	Pdgfa	4	-1.443996115	0.248762306	0.961735357	1.075801469
ENSMUSG00000047642	D930020B18Rik	4	-1.599443889	0.200134595	0.83540603	0.990099014
ENSMUSG00000022199	Slc22a17	4	-1.842656857	0.150653056	0.717815513	0.883870812
ENSMUSG00000022747	St3gal6	4	-1.722612509	0.206790199	0.819841145	0.801942665
ENSMUSG00000108688	Gm44985	4	-1.622820428	0.156490267	0.947552904	0.766112507
ENSMUSG00000107148	Gm42888	4	-3.269740647	0.182707031	1.541287635	1.301859388
ENSMUSG00000025576	Rbfox3	4	-1.442290905	0.398425118	1.711437136	1.805679423
ENSMUSG00000037306	Man1c1	4	-1.949958948	0.043918439	1.218233433	1.506889795
ENSMUSG00000102758	Naaladl2	4	-1.9239667	0.599309261	0.995408306	1.199984522
ENSMUSG00000028207	Asph	4	-0.32243224	0.378071129	0.695071101	0.45883746
ENSMUSG00000018736	Ndel1	4	-0.468175186	0.215889357	0.632936428	0.68270168
ENSMUSG00000020859	Spag9	4	-0.53781898	0.303226106	0.765693282	0.459147319
ENSMUSG00000057329	Bcl2	4	-0.522625587	0.231183647	0.781269746	0.584075766
ENSMUSG00000022788	Fgd4	4	-0.78098653	0.628926946	0.693419855	0.446211827
ENSMUSG00000048878	Hexim1	4	-0.875588393	0.573459031	0.555781658	0.515076265
ENSMUSG00000026826	Nr4a2	4	-0.771488432	0.629785362	0.76401317	0.650627151
ENSMUSG00000005251	Ripk4	4	-0.713585939	0.53505989	0.853804116	0.474006418
ENSMUSG00000037266	Rsrp1	4	-0.5242466	0.642123911	0.734945704	0.540715966
ENSMUSG00000029086	Prom1	4	-0.486647325	0.466508402	0.565513346	0.606916718
ENSMUSG00000045095	Magi1	4	-0.70320196	0.466158969	0.617440301	0.727370108
ENSMUSG00000023952	Gtpbp2	4	-0.669448301	0.383047844	0.576911654	0.752917861
ENSMUSG00000034893	Cog3	4	-0.708047875	0.439262197	0.607627946	0.583749676
ENSMUSG00000038244	Mical2	4	-0.635682176	0.372784401	0.693803121	0.504366379
ENSMUSG00000038415	Foxq1	4	-0.17235024	0.372515478	1.004445294	0.786554469
ENSMUSG00000054951	9130008F23Rik	4	-0.298501241	0.318347287	1.133425901	0.984000519
ENSMUSG00000022462	Slc38a2	4	-0.326172308	0.415935509	0.757051844	0.782734691
ENSMUSG00000026034	Clk1	4	-0.299505982	0.618425094	0.950179858	0.753683711
ENSMUSG00000038059	Smim3	4	-0.480955977	0.674548149	0.928346359	0.703028506
ENSMUSG00000032554	Trf	4	-0.909808958	0.560462242	1.409359404	0.835858318
ENSMUSG00000108291	Gm44292	4	-0.791599952	0.352847814	1.224317192	0.671790343
ENSMUSG00000022528	Hes1	4	-0.52309504	0.334492042	0.778074133	1.050543163
ENSMUSG00000041540	Sox5	4	-0.833349149	0.326012853	0.868604467	1.069565935
ENSMUSG00000036478	Btg1	4	-0.635552292	0.311675684	0.941323965	0.946497842
ENSMUSG00000047496	Rnf152	4	-0.690248506	0.307458367	0.913899071	0.985444482
ENSMUSG00000032531	Amotl2	4	-0.735746715	0.556144994	0.941960851	1.164185004
ENSMUSG00000013523	Bcas1	4	-0.695595618	0.485345327	0.998432124	1.02511082
ENSMUSG00000045193	Cirbp	4	-0.619628192	0.496805571	0.966264198	1.117360163
ENSMUSG00000020034	Tcp11l2	4	-0.794749935	0.715455747	0.89029631	1.13131677
ENSMUSG00000076431	Sox4	4	-0.72093409	0.788301899	1.061648117	1.107579841
ENSMUSG00000054364	Rhob	4	-0.595396325	0.724436907	1.061686485	1.114190047
ENSMUSG00000028967	Errfi1	4	-0.834855807	1.071337566	1.074186039	1.311569001
ENSMUSG00000069114	Zbtb10	4	-0.937044795	1.144060326	0.98697158	1.400562359
ENSMUSG00000038205	Prkab2	4	-0.815108585	0.940393954	0.999497972	0.79590994
ENSMUSG00000096780	Tmem181b-ps	4	-0.78695398	0.661672621	1.089211553	0.861311117
ENSMUSG00000027428	Rbbp9	4	-0.68382449	1.18877121	0.883854706	0.623834726
ENSMUSG00000020108	Ddit4	4	-0.720613516	1.234228841	0.962325366	0.922354671
ENSMUSG00000024843	Chka	4	-0.645035008	0.642244887	0.917523189	0.858953532
ENSMUSG00000025612	Bach1	4	-0.502706593	0.684854704	0.880531793	0.996525756
ENSMUSG00000022749	Tbc1d23	4	-0.532598934	0.73064771	0.581409004	0.944968542
ENSMUSG00000001627	Ifrd1	4	-0.71544914	0.681899052	0.777274264	0.893347122
ENSMUSG00000073700	Klhl21	4	-0.704686838	0.676656465	0.648243579	0.978485629
ENSMUSG00000021127	Zfp36l1	4	-0.613847844	0.740275189	0.717244619	0.976575561
ENSMUSG00000032578	Cish	4	-0.738108633	0.945718038	0.09954478	0.969818753
ENSMUSG00000027954	Efna1	4	-0.808550635	0.450686595	0.486038423	1.094769074
ENSMUSG00000025453	Nnt	4	-0.900850033	0.909967686	0.673453896	1.043195272
ENSMUSG00000026834	Acvr1c	4	-1.085564925	0.779049745	0.302782193	1.079103332
ENSMUSG00000027602	Map1lc3a	3	-1.760104191	-0.40041869	0.11458426	0.019169372
ENSMUSG00000028716	Pdzk1ip1	3	-1.7599872	-0.569377567	0.096843477	0.029539562
ENSMUSG00000024143	Rhoq	3	-1.533453037	-0.522951895	0.017931496	0.340013806
ENSMUSG00000060935	Tmem263	3	-1.652174239	-0.450569109	-0.004812607	0.255030425
ENSMUSG00000031737	Irx5	3	-1.705257891	-0.383728625	0.153778444	0.292806547
ENSMUSG00000041895	Wipi1	3	-1.721943397	-0.397322208	-0.004888753	0.408379685
ENSMUSG00000047238	Mageh1	3	-1.795057453	-0.446482192	0.045982469	0.308210698
ENSMUSG00000039007	Cpq	4	-1.925899159	-0.502840829	0.287388167	0.473982777
ENSMUSG00000054723	Vmac	3	-1.713648744	-0.555677364	0.081110262	0.525430558
ENSMUSG00000032064	Dixdc1	4	-1.743362268	0.078185627	0.080356799	0.412180944
ENSMUSG00000031570	Plpp5	4	-1.654632382	-0.032436355	0.127057933	0.550223748
ENSMUSG00000037509	Arhgef4	4	-1.711684846	-0.002777762	0.215691924	0.527478532
ENSMUSG00000001542	Ell2	3	-1.781539855	-0.163057824	0.08614736	0.254072586
ENSMUSG00000075590	Nrbp2	4	-1.609562662	-0.209174085	0.292231873	0.546025535
ENSMUSG00000029992	Gfpt1	4	-1.598967836	-0.193148294	0.143864338	0.433385973
ENSMUSG00000037235	Mxd4	4	-1.609131109	-0.106157256	0.238820622	0.354947431
ENSMUSG00000044468	Tent5c	3	-1.505817478	-0.080097652	0.002226122	0.485270117
ENSMUSG00000046410	Kcnk6	4	-1.416203372	-0.128395865	0.060397752	0.477355889
ENSMUSG00000032238	Rora	4	-1.450209959	-0.285574979	0.078261226	0.619111331
ENSMUSG00000039286	Fndc3b	4	-1.390710013	-0.423270981	0.283407145	0.66716551
ENSMUSG00000014905	Dnajb9	4	-1.566027038	0.352465582	0.514708177	0.513517478
ENSMUSG00000056749	Nfil3	4	-1.585411983	0.452497923	0.302149212	0.660883061
ENSMUSG00000020593	Lpin1	4	-1.63176558	0.605929174	0.370097944	0.471691417
ENSMUSG00000044352	Sowaha	4	-1.599730674	0.452329209	0.322527509	0.43464038
ENSMUSG00000020432	Tcn2	4	-1.68853819	0.211693047	0.319161621	0.069419355
ENSMUSG00000024186	Rgs11	4	-1.778691273	0.067059782	0.331447654	0.036323927
ENSMUSG00000019944	Rhobtb1	4	-1.985832145	-0.044772601	0.589854907	0.559528114
ENSMUSG00000029193	Cckar	4	-1.675475449	-0.027298557	0.473700573	0.571995425
ENSMUSG00000019975	Ikbip	4	-1.275760211	0.103538639	0.06458718	0.255009958
ENSMUSG00000022270	Retreg1	4	-1.249722414	0.178724324	0.084826484	0.280586953
ENSMUSG00000037172	E330009J07Rik	4	-1.262155245	0.061819825	0.187648323	0.190273003
ENSMUSG00000039648	Kyat1	4	-1.251430311	0.064730647	0.19236841	0.311518633
ENSMUSG00000039770	Ypel5	3	-1.332071238	-0.073246708	0.101955694	0.073233946
ENSMUSG00000068740	Celsr2	4	-1.358003414	0.042708812	0.125021153	0.149777632
ENSMUSG00000021767	Kat6b	4	-1.37130715	-0.044442559	0.193405685	0.246007611
ENSMUSG00000037822	Smim14	4	-1.316607	-0.115456385	0.112481154	0.38185575
ENSMUSG00000038893	Fam117a	4	-1.189026883	0.242310792	0.275097009	0.399213317
ENSMUSG00000034245	Hdac11	4	-0.995954749	0.224985449	0.308749396	0.443733822
ENSMUSG00000085704	4921531C22Rik	4	-1.197177318	0.007636225	0.084640465	0.577987333
ENSMUSG00000086784	Isoc2a	4	-1.143366092	0.209366759	0.083464632	0.531273652
ENSMUSG00000031668	Eif2ak3	4	-1.060755563	0.139421393	0.1595376	0.527490624
ENSMUSG00000071076	Jund	4	-1.05081814	0.165186874	0.198258027	0.624783069
ENSMUSG00000033863	Klf9	4	-1.223545756	0.073862677	0.363831341	0.552900723
ENSMUSG00000029185	Fam114a1	4	-1.263914524	-0.001730608	0.383488688	0.579826433
ENSMUSG00000060227	Casc4	4	-1.316449143	0.022259637	0.313769807	0.592877342
ENSMUSG00000001604	Tcea3	4	-1.362687661	-0.134627743	0.341640032	0.504797156
ENSMUSG00000032633	Flcn	4	-1.392061691	-0.023870949	0.197164207	0.496347285
ENSMUSG00000036764	Dnajc12	4	-1.329137882	0.148202464	0.022998263	0.533921927
ENSMUSG00000089682	Bcl2l2	4	-1.412161314	0.209258169	0.02915638	0.492857159
ENSMUSG00000027938	Creb3l4	4	-1.442684351	0.196712404	0.259365075	0.371103388
ENSMUSG00000037573	Tob1	4	-1.473858891	0.272899309	0.184546305	0.577096341
ENSMUSG00000039234	Sec24d	4	-1.421083812	0.203560874	0.273114397	0.574711366
ENSMUSG00000032773	Chrm1	4	-0.795140809	-0.078880355	0.899662928	0.806344508
ENSMUSG00000022575	Gsdmd	4	-0.549962531	0.04489308	0.905949673	0.610493353
ENSMUSG00000022636	Alcam	4	-0.650119521	0.012610515	0.6908125	0.744687566
ENSMUSG00000042675	Ypel3	4	-1.041612208	-0.078858218	0.750947243	0.913652393
ENSMUSG00000047446	Arl4a	4	-1.091621366	0.084293485	0.732822267	0.7992392
ENSMUSG00000002265	Peg3	4	-0.915533326	-0.224168975	0.614605033	0.680470627
ENSMUSG00000030866	Ern2	4	-0.997971804	-0.234001351	0.715964568	0.676504715
ENSMUSG00000057133	Chd6	4	-1.005443	-0.02362682	0.645333272	0.563542871
ENSMUSG00000029672	Fam3c	4	-0.847504709	-0.044999725	0.672698182	0.682251225
ENSMUSG00000020423	Btg2	4	-0.848403541	0.280601812	0.444446799	0.606009519
ENSMUSG00000033453	Adamts15	4	-0.895557405	0.28171016	0.499309068	0.725216041
ENSMUSG00000024085	Man2a1	4	-0.780240266	0.091774597	0.492621527	0.65323358
ENSMUSG00000061436	Hipk2	4	-0.713433348	0.031001662	0.477001878	0.557899562
ENSMUSG00000052534	Pbx1	4	-0.966451445	0.071126217	0.469674787	0.441965443
ENSMUSG00000036019	Tmtc2	4	-0.84721803	0.202323283	0.576732213	0.534568049
ENSMUSG00000000628	Hk2	4	-0.871414115	0.183659713	0.497617137	0.425203862
ENSMUSG00000032232	Cgnl1	4	-0.825197907	0.098097966	0.493743319	0.511882889
ENSMUSG00000047617	Paxx	4	-0.975382424	0.170975022	0.734689594	0.309000678
ENSMUSG00000085396	Firre	4	-0.767477019	0.107652569	0.774725656	0.377637177
ENSMUSG00000029833	Trim24	4	-1.156256775	0.164465965	0.586596985	0.537205081
ENSMUSG00000068551	Zfp467	4	-1.303942492	0.142778222	0.71134672	0.637242831
ENSMUSG00000030849	Fgfr2	4	-1.197857899	0.358108497	0.877406463	0.460604126
ENSMUSG00000106375	Gm43361	4	-1.057912552	0.146926895	0.882843104	0.53793868
ENSMUSG00000000489	Pdgfb	4	-1.084402727	-0.455651554	0.403852274	0.907634415
ENSMUSG00000052373	Mpp3	4	-1.445182264	-0.318151845	0.514687986	0.902784908
ENSMUSG00000030554	Synm	4	-1.27871705	-0.197857307	0.566590388	0.726575654
ENSMUSG00000039976	Tbc1d16	4	-1.401089276	-0.240865734	0.432160344	0.632004574
ENSMUSG00000058952	Cfi	4	-1.440692408	-0.571472858	0.749745625	0.797842829
ENSMUSG00000045672	Col27a1	4	-1.044189166	-0.373898173	1.014720062	0.868425121
ENSMUSG00000037287	Tbcel	4	-1.071767939	0.479528336	0.125870358	0.701117924
ENSMUSG00000039782	Cpeb2	4	-1.161650246	0.308903567	0.209059634	0.955068556
ENSMUSG00000071604	Fam189a2	4	-1.34122279	0.263344982	-0.010232968	0.973557811
ENSMUSG00000020234	4930404N11Rik	4	-1.050926766	0.092512186	0.378497931	0.942482327
ENSMUSG00000052512	Nav2	4	-1.007234926	-0.031337211	0.364671231	0.812250078
ENSMUSG00000035506	Slc12a8	4	-0.996036839	-0.115268628	0.427836122	0.883252422
ENSMUSG00000018427	Ypel2	4	-1.216898622	0.263821516	0.482710654	0.889415996
ENSMUSG00000020053	Igf1	4	-1.494028843	0.196060926	0.660603534	0.886585446
ENSMUSG00000022358	Fbxo32	4	-1.328091327	0.065055374	0.552402949	0.985683577
ENSMUSG00000048832	Vps37c	4	-1.408250824	-0.070619223	0.669407943	0.877024
ENSMUSG00000003847	Nfat5	4	-0.60381544	0.230080826	0.502417523	0.298763897
ENSMUSG00000004319	Clcn3	4	-0.74466165	0.240267357	0.307436104	0.413280441
ENSMUSG00000042510	AA986860	4	-0.750612372	0.238770358	0.331528816	0.34053485
ENSMUSG00000043019	Edem3	4	-0.709542799	0.197193889	0.299721932	0.332093497
ENSMUSG00000004394	Tmed4	4	-0.796331017	0.34463054	0.310958094	0.420529056
ENSMUSG00000032449	Slc25a36	4	-0.749224319	0.370132729	0.236328403	0.29085632
ENSMUSG00000018669	Cdk5rap3	4	-1.013054903	0.246839933	0.345800361	0.208708057
ENSMUSG00000021192	Golga5	4	-0.848517451	0.203514836	0.455993179	0.295915011
ENSMUSG00000022617	Chkb	4	-0.850644324	0.196372165	0.374885105	0.291665179
ENSMUSG00000002996	Hbp1	4	-0.80906602	0.082012007	0.266065502	0.201630111
ENSMUSG00000028161	Ppp3ca	4	-0.786563192	0.098324078	0.318254498	0.254066531
ENSMUSG00000069769	Msi2	4	-0.788735263	0.200875947	0.121288848	0.271589008
ENSMUSG00000047139	Cd24a	4	-0.902005502	0.092978976	0.18345676	0.24543583
ENSMUSG00000068874	Selenbp1	4	-0.974742428	0.16250283	0.221976198	0.165808449
ENSMUSG00000027660	Skil	4	-0.488818215	0.245870381	0.327646949	1.008824357
ENSMUSG00000040859	Bsdc1	4	-0.619385046	0.14894142	0.307242307	0.885045623
ENSMUSG00000034667	Xpot	4	-0.577159969	0.184201667	0.034445561	0.496423371
ENSMUSG00000025764	Jade1	4	-0.384246959	0.155203036	0.244433312	0.740939434
ENSMUSG00000028830	AU040320	4	-0.508113517	0.23952624	0.390993517	0.606125432
ENSMUSG00000032420	Nt5e	4	-0.638009016	0.255809815	0.253104798	0.619916056
ENSMUSG00000029512	Ulk1	4	-0.613299188	-0.013550305	0.357568269	0.39827773
ENSMUSG00000038013	Wipf2	4	-0.61830461	-0.091327506	0.271951493	0.403560503
ENSMUSG00000038485	Socs7	4	-0.603342979	-0.081874972	0.470757967	0.457159455
ENSMUSG00000040111	Gramd1b	4	-0.676670621	-0.193560069	0.551058466	0.413297948
ENSMUSG00000022995	Enah	4	-0.751054484	-0.170873025	0.133096549	0.374393301
ENSMUSG00000049421	Zfp260	4	-0.834980786	-0.224541501	0.079603993	0.374613052
ENSMUSG00000051495	Irf2bp2	4	-0.824678242	-0.070556584	0.24606951	0.508733557
ENSMUSG00000095041	AC149090.1	4	-0.829017572	-0.044086063	0.224554284	0.4001489
ENSMUSG00000019820	Utrn	4	-0.821390048	0.009209011	0.367837937	0.502313658
ENSMUSG00000041417	Pik3r1	4	-0.866172628	-0.121491189	0.344850976	0.535382244
ENSMUSG00000025151	Maged1	4	-1.149156788	-0.293762726	0.287792809	0.465266161
ENSMUSG00000044626	Liph	4	-1.034764065	-0.295853747	0.323272822	0.543344731
ENSMUSG00000021379	Id4	4	-1.173763064	-0.141962709	0.370448137	0.594047104
ENSMUSG00000022708	Zbtb20	4	-1.069949634	-0.215476182	0.495411428	0.525188728
ENSMUSG00000034591	Slc41a2	4	-1.09787901	-0.465929736	0.239226614	0.372791231
ENSMUSG00000027661	Slc2a10	4	-1.103916624	-0.455869706	0.28893256	0.467594652
ENSMUSG00000008206	Cers4	4	-1.119041276	-0.349854794	0.277222654	0.317985241
ENSMUSG00000026335	Pam	4	-1.012797692	-0.353838393	0.243770626	0.431186055
ENSMUSG00000054252	Fgfr3	4	-0.873385067	-0.442097068	0.507614837	0.354459786
ENSMUSG00000029103	Lrpap1	4	-0.885696903	-0.312059405	0.33621384	0.288919177
ENSMUSG00000033478	Fam160b1	4	-0.929282154	-0.366087211	0.266167168	0.306339783
ENSMUSG00000038648	Creb3l2	4	-0.978031337	-0.055047054	0.367222025	0.14427337
ENSMUSG00000074637	Sox2	4	-0.917285802	-0.0712187	0.315230359	0.147371805
ENSMUSG00000019066	Rab3d	4	-1.005425938	-0.062837097	0.127797489	0.107303505
ENSMUSG00000015094	Npdc1	4	-0.883055019	-0.181363404	0.176800208	0.206063889
ENSMUSG00000030881	Arfip2	4	-1.050247431	-0.069285532	0.241129394	0.334929843
ENSMUSG00000091811	Inafm1	4	-1.063085081	-0.074735908	0.246234121	0.432663098
ENSMUSG00000058756	Thra	4	-1.034002832	-0.189014783	0.228885653	0.315095446
ENSMUSG00000024594	Prrc1	4	-0.990929482	-0.178171506	0.194947028	0.447529516
ENSMUSG00000031166	Wdr13	4	-1.145664043	-0.168342189	0.243478599	0.233315105
ENSMUSG00000043587	Pxylp1	4	-1.059841851	-0.046037838	0.19265623	0.261650864
ENSMUSG00000020894	Vamp2	4	-1.106732305	-0.110847184	0.182960402	0.238715284
ENSMUSG00000018378	Cuedc1	4	-1.140026161	-0.009018162	0.348332569	0.305028717
ENSMUSG00000024538	Ppic	4	-1.067927191	-0.088856607	0.302270635	0.265301748
ENSMUSG00000042207	Kdm5b	4	-1.01287498	-0.053975083	0.310033898	0.209902945
ENSMUSG00000021242	Npc2	4	-0.896372425	0.052253873	0.047393236	0.198599404
ENSMUSG00000025232	Hexa	4	-0.923496156	-0.01593001	0.019972978	0.348843549
ENSMUSG00000019806	Aig1	3	-0.89480802	-0.031720754	-0.138968725	0.29933617
ENSMUSG00000103711	Tstd1	3	-1.035118097	-0.095207674	-0.11531269	0.17512177
ENSMUSG00000030824	Nucb1	3	-0.993374492	0.008520536	-0.104402094	0.208370887
ENSMUSG00000022892	App	3	-1.007100873	-0.206738846	0.056086587	0.168250676
ENSMUSG00000027784	Ppm1l	3	-1.13002878	-0.157900096	0.003594954	0.192780736
ENSMUSG00000031812	Map1lc3b	3	-1.08045321	-0.138536273	-0.021854574	0.163079409
ENSMUSG00000010110	Stx5a	3	-1.18009997	-0.321388576	0.106644967	0.131656616
ENSMUSG00000025035	Arl3	3	-1.240719639	-0.215521694	0.098870739	0.264486007
ENSMUSG00000037280	Galnt6	4	-1.210676441	-0.253840827	0.177625424	0.265790069
ENSMUSG00000024074	Crim1	3	-1.167302133	-1.020140578	-0.27701033	0.128690265
ENSMUSG00000025484	Bet1l	3	-1.033135945	-0.891448576	-0.288868436	-0.036311256
ENSMUSG00000027575	Arfgap1	3	-1.154749977	-0.902762684	-0.274892244	-0.179709202
ENSMUSG00000046447	Camk2n1	4	-0.957400256	-0.710860361	0.219456856	0.383208192
ENSMUSG00000064373	Selenop	3	-0.731768355	-0.554226953	-0.019861884	0.445825911
ENSMUSG00000040234	Tm7sf3	3	-1.071597613	-0.580109079	-0.300919446	0.132953104
ENSMUSG00000092341	Malat1	3	-1.106112571	-0.731359906	-0.242718135	0.189346673
ENSMUSG00000023886	Smoc2	3	-0.988535926	-0.708646855	-0.219206144	0.548519958
ENSMUSG00000044365	Cxxc4	3	-1.23642976	-0.436641361	-0.367475503	0.520162688
ENSMUSG00000027422	Rrbp1	3	-1.44414914	-0.493757969	-0.063810366	0.105829384
ENSMUSG00000024215	Spdef	3	-1.429744864	-0.586245132	-0.074120429	0.259659232
ENSMUSG00000048249	Crebrf	3	-1.456904366	-0.462729379	-0.049244099	0.252921422
ENSMUSG00000033436	Armcx2	3	-1.453782019	-0.689658801	-0.228170364	0.261574585
ENSMUSG00000026223	Itm2c	3	-1.605578586	-0.681157883	-0.007290426	0.139570947
ENSMUSG00000097162	2310010J17Rik	3	-1.459618296	-0.682127404	-0.03726106	0.163915626
ENSMUSG00000078670	Fam174b	3	-1.280060767	-0.598927796	-0.145835373	-0.191318116
ENSMUSG00000031734	Irx3	3	-1.417540573	-0.52602316	-0.230790144	-0.028079645
ENSMUSG00000038150	Ormdl3	3	-1.543787936	-0.646832365	-0.155466675	-0.058817285
ENSMUSG00000065954	Tacc1	3	-1.450045386	-0.655692442	-0.09401074	0.00880678
ENSMUSG00000019872	Smpdl3a	3	-1.515533475	-0.334252675	-0.136730421	0.01914298
ENSMUSG00000005533	Igf1r	3	-1.417046039	-0.393594673	-0.194404188	0.085401654
ENSMUSG00000075701	Selenos	3	-1.418426687	-0.333321048	-0.107093186	0.090858179
ENSMUSG00000054277	Arfgap3	3	-1.532002322	-0.442744005	-0.284099245	0.09945401
ENSMUSG00000037953	A4gnt	3	-1.439464742	-0.513051419	-0.33529242	0.124797867
ENSMUSG00000043421	Hilpda	3	-1.441949286	-0.530210346	-0.277641683	0.189845882
ENSMUSG00000027230	Creb3l1	3	-1.427606809	-0.376051056	0.112877455	0.321789915
ENSMUSG00000042179	Pnliprp1	3	-1.419883768	-0.364673763	0.176092765	0.298720396
ENSMUSG00000021340	Gpld1	3	-1.45231751	-0.415690869	0.085265541	0.117947239
ENSMUSG00000030087	Klf15	3	-1.477982668	-0.254439582	0.086831523	0.096711563
ENSMUSG00000086390	1810019D21Rik	4	-1.177639543	-0.225183389	0.478355572	-0.11177566
ENSMUSG00000064043	Trerf1	4	-1.344061018	-0.690406012	0.385296761	0.191698998
ENSMUSG00000020100	Slc29a3	3	-1.217306021	-0.575440977	0.018898905	0.033219533
ENSMUSG00000028756	Pink1	3	-1.083215102	-0.578220887	0.111753497	0.198274442
ENSMUSG00000020160	Meis1	6	-1.185278933	-0.837194731	-0.441476445	-0.893191064
ENSMUSG00000045302	Preb	3	-1.095895427	-0.884540121	-0.529803797	-0.498410924
ENSMUSG00000058351	Smim4	3	-1.099914572	-0.751621535	-0.527754319	-0.510049012
ENSMUSG00000032557	Uba5	3	-1.260763355	-0.741530709	-0.612461783	-0.629200461
ENSMUSG00000086324	Gm15564	3	-1.212495647	-0.989916805	-0.61440857	-0.568245815
ENSMUSG00000030082	Sec61a1	3	-1.379479323	-0.842566842	-0.360697816	-0.482289553
ENSMUSG00000031824	6430548M08Rik	3	-1.466074332	-1.08161315	-0.443516122	-0.373626412
ENSMUSG00000037111	Setd7	3	-1.601808048	-0.5447836	-0.157006846	-0.58749659
ENSMUSG00000053716	Dusp7	3	-1.575576187	-0.847463667	-0.121331731	-0.43381564
ENSMUSG00000004056	Akt2	3	-1.001075857	-0.593736864	-0.752487312	-0.435889119
ENSMUSG00000064370	mt-Cytb	3	-1.252563516	-0.594478688	-0.821128685	-0.417928016
ENSMUSG00000064345	mt-Nd2	3	-1.253795909	-0.804327247	-1.129343064	-0.582981878
ENSMUSG00000064368	mt-Nd6	3	-1.575102445	-0.5486679	-1.075910848	-0.505849215
ENSMUSG00000032042	Srpr	3	-1.176772218	-0.601245972	-0.641063285	0.03827626
ENSMUSG00000003380	Rabac1	3	-1.168505441	-0.639317447	-0.595161882	-0.156305384
ENSMUSG00000025007	Aldh18a1	3	-1.241183465	-0.622509341	-0.673076932	-0.07799711
ENSMUSG00000022498	Txndc11	3	-1.36843907	-0.342461349	-0.607932562	-0.285786482
ENSMUSG00000048234	Rnf149	3	-1.487609141	-0.489993899	-0.732447088	-0.318755462
ENSMUSG00000064363	mt-Nd4	3	-1.414109391	-0.745712095	-0.738318501	-0.288594385
ENSMUSG00000073987	Ggh	3	-1.649990114	-0.639842088	-0.60058057	-0.274486038
ENSMUSG00000051285	Pcmtd1	3	-1.497745534	-0.683223029	-0.519341338	-0.120816735
ENSMUSG00000078566	Bnip3	3	-1.487389383	-0.575972198	-0.640899652	-0.063068334
ENSMUSG00000042444	Mindy2	3	-1.113135911	-0.2419529	-0.516523738	-0.821376234
ENSMUSG00000024962	Vegfb	3	-1.107748717	-0.043716446	-0.737949699	-0.55676256
ENSMUSG00000003199	Mpnd	3	-1.460437256	-0.179792621	-0.70723189	-0.513192046
ENSMUSG00000002043	Trappc6a	3	-1.179131753	-0.35783848	-0.634083237	-0.479393483
ENSMUSG00000030826	Bcat2	3	-1.245411198	-0.218995081	-0.637746788	-0.50609223
ENSMUSG00000029432	Nipsnap2	3	-1.065122277	-0.037827055	-0.464933784	-0.419892916
ENSMUSG00000004207	Psap	3	-1.010608492	-0.15368797	-0.431829483	-0.203613462
ENSMUSG00000025871	4833439L19Rik	3	-1.141517715	-0.037889437	-0.521191533	-0.143563786
ENSMUSG00000041650	Pcca	3	-1.308615088	0.131777554	-0.44882503	-0.489370396
ENSMUSG00000029864	Gstk1	3	-1.357322967	0.032332068	-0.531741012	-0.253564153
ENSMUSG00000032263	Bckdhb	3	-1.289343506	-0.04686731	-0.655181319	-0.161378313
ENSMUSG00000003363	Pld3	3	-1.02097258	0.057149426	-0.275315544	-0.039630085
ENSMUSG00000027332	Ivd	3	-1.111173917	-0.111408841	-0.198039529	-0.059054299
ENSMUSG00000035325	Sec31a	3	-1.149324287	-0.144960384	-0.218402626	0.017825306
ENSMUSG00000018740	Slc25a35	3	-1.157371907	-0.035545457	-0.098099792	-0.018099825
ENSMUSG00000040359	Ufl1	3	-1.020309449	-0.060725107	-0.155722775	-0.04815624
ENSMUSG00000053646	Plxnb1	3	-1.355578175	-0.167627291	0.069772889	-0.148334425
ENSMUSG00000032527	Pccb	3	-1.509632576	-0.064729175	-0.066022694	-0.001051016
ENSMUSG00000033917	Gde1	3	-1.558895853	-0.200199359	-0.202273286	-0.00300508
ENSMUSG00000020311	Erlec1	3	-1.088386071	-0.431839196	-0.437316687	-0.081274014
ENSMUSG00000046668	Cxxc5	3	-1.113888495	-0.330785246	-0.368471041	-0.172641601
ENSMUSG00000018340	Anxa6	3	-1.020632925	-0.246932698	-0.434593447	0.048439053
ENSMUSG00000040462	Os9	3	-1.099928552	-0.212153875	-0.342071785	-0.064288522
ENSMUSG00000026924	Sec16a	3	-1.318579636	-0.413818235	-0.44935388	-0.20340304
ENSMUSG00000028737	Aldh4a1	3	-1.295593524	-0.408241025	-0.385123356	-0.251826698
ENSMUSG00000027808	Serp1	3	-1.28260161	-0.264001619	-0.381762293	-0.162517656
ENSMUSG00000054008	Ndst1	3	-1.375319261	-0.284081621	-0.238465225	-0.193688109
ENSMUSG00000002332	Dhrs1	3	-1.132929879	-0.316919503	-0.126443213	-0.221949257
ENSMUSG00000018567	Gabarap	3	-1.095469643	-0.322517	-0.234123403	-0.246786649
ENSMUSG00000019578	Ubxn6	3	-1.128308219	-0.458862784	-0.40479108	-0.423546102
ENSMUSG00000021133	Susd6	3	-1.078214147	-0.279744979	-0.409097145	-0.348167851
ENSMUSG00000023960	Enpp5	3	-1.150520776	-0.392388741	-0.201238775	-0.098559252
ENSMUSG00000025036	Sfxn2	3	-1.246372702	-0.475890464	-0.240947497	-0.026294408
ENSMUSG00000016427	Ndufa1	3	-1.251871896	-0.369831128	-0.204061148	-0.029455375
ENSMUSG00000020484	Xbp1	3	-1.291592003	-0.407344716	-0.235722655	0.036035611
ENSMUSG00000028618	Tmem59	3	-0.849733931	-0.355072317	-0.136540779	0.204970063
ENSMUSG00000026987	Baz2b	3	-1.017653	-0.248088494	-0.209452874	0.157429507
ENSMUSG00000027244	Atg13	3	-1.063655864	-0.428726727	-0.253944332	0.069104016
ENSMUSG00000027447	Cst3	3	-1.005895493	-0.352519768	-0.127206086	0.029031025
ENSMUSG00000024042	Sik1	4	-0.63621897	1.116453401	0.086661585	0.324826667
ENSMUSG00000029408	Abcb9	4	-0.726848505	1.058834767	0.087518128	0.196884903
ENSMUSG00000045294	Insig1	4	-0.729497933	0.943377598	0.130454079	0.172216449
ENSMUSG00000021708	Rasgrf2	4	-0.959422407	0.734810065	0.291588251	0.360979862
ENSMUSG00000069601	Ank3	4	-0.856302574	0.661712262	0.360040266	0.198180566
ENSMUSG00000021273	Fdft1	4	-0.611203055	0.900026855	0.492424372	-0.157515422
ENSMUSG00000009291	Pttg1ip	4	-0.885115554	0.87719408	0.040995543	0.086706019
ENSMUSG00000020183	Cpm	4	-0.786808856	0.784659702	0.095448927	0.116876881
ENSMUSG00000031373	Car5b	4	-0.953004362	0.609448716	0.216528244	-0.074041943
ENSMUSG00000025372	Baiap2	4	-0.555870421	0.67099658	0.305755662	0.01755782
ENSMUSG00000000804	Usp32	4	-0.792015123	0.66858804	0.193668021	0.031990693
ENSMUSG00000050332	Amer1	4	-0.721349021	0.768125333	0.240329548	0.002653719
ENSMUSG00000024687	Osbp	4	-0.342143832	0.673189023	0.110389699	0.098948545
ENSMUSG00000053931	Cnn3	4	-0.343731592	0.743728294	0.085688024	0.116203931
ENSMUSG00000030168	Adipor2	5	-0.113942733	1.032779365	0.017386488	0.00039117
ENSMUSG00000052397	Ezr	5	-0.268820571	0.931136008	0.082247771	-0.141100154
ENSMUSG00000036687	Tmem184a	5	-0.397893992	0.671293052	-0.452425161	-0.105417829
ENSMUSG00000042198	Chchd7	5	-0.450224481	0.743022964	-0.399450468	-0.125536959
ENSMUSG00000021371	Mcur1	5	-0.584477649	0.791116184	-0.124227975	-0.216242055
ENSMUSG00000041426	Hibch	5	-0.490331856	0.75946785	-0.190465274	-0.122831512
ENSMUSG00000000711	Rab5b	4	-0.514502248	0.614480924	-0.047952499	-0.017991497
ENSMUSG00000062908	Acadm	4	-0.64527274	0.761665084	-0.094518857	-0.043619824
ENSMUSG00000040703	Cyp2s1	4	-0.667641467	0.37549901	-0.088925733	0.152374391
ENSMUSG00000026342	Slc35f5	4	-0.824012312	0.34217926	-0.040529673	0.110899938
ENSMUSG00000039157	Fam102a	4	-0.845835754	0.409314241	0.051473294	0.111368635
ENSMUSG00000024376	Epb41l4a	4	-0.962315397	0.555498461	-0.068439484	0.008872574
ENSMUSG00000034903	Cobll1	4	-0.829388742	0.585939405	0.038580833	0.147994317
ENSMUSG00000038903	Ccdc68	4	-1.001884324	0.519944363	0.032660817	0.260079325
ENSMUSG00000027187	Cat	3	-1.047811758	0.203704057	-0.137502188	-0.179315824
ENSMUSG00000025545	Clybl	3	-0.966764314	0.211959033	-0.134573357	-0.236028472
ENSMUSG00000006777	Krt23	3	-0.890784838	0.140286637	-0.167424608	-0.088581788
ENSMUSG00000027429	Sec23b	3	-0.813253434	0.284806699	-0.108555287	-0.150065919
ENSMUSG00000000340	Dbt	3	-0.967152616	0.37890419	-0.388075489	-0.069386866
ENSMUSG00000039062	Anpep	3	-0.974416198	0.291600877	-0.161260061	0.064991064
ENSMUSG00000022707	Gbe1	3	-0.846416568	0.316185082	-0.10696168	-0.477842791
ENSMUSG00000032193	Ldlr	5	-0.726371877	0.557193261	-0.006274559	-0.39121094
ENSMUSG00000000915	Hip1r	5	-0.601103056	0.419087338	-0.48624957	-0.180726796
ENSMUSG00000033429	Mcee	5	-0.624924483	0.499042068	-0.344469668	-0.17514519
ENSMUSG00000022951	Rcan1	5	-0.594497968	0.562136372	-0.231975935	-0.359719506
ENSMUSG00000032047	Acat1	5	-0.613306272	0.403694784	-0.207518876	-0.286601742
ENSMUSG00000021114	Atp6v1d	5	-0.804265591	0.449441516	-0.362983187	-0.341911234
ENSMUSG00000053329	Gatd3a	5	-0.644510737	0.383769972	-0.381872119	-0.503243865
ENSMUSG00000025465	Echs1	5	-0.911623194	0.21287248	-0.312451806	-0.641311564
ENSMUSG00000073433	Arhgdig	5	-0.844054579	0.188483212	-0.533608512	-0.599444469
ENSMUSG00000002308	Cd320	5	-0.800146217	0.57851071	-0.479976086	-0.645375361
ENSMUSG00000029776	Hibadh	5	-0.869729801	0.545058456	-0.556399102	-0.745221373
ENSMUSG00000006818	Sod2	5	-0.743157116	0.378858754	-0.841116567	-0.887862839
ENSMUSG00000037278	Tmem97	5	-0.741544488	0.317912731	-0.747795095	-0.613844903
ENSMUSG00000031700	Gpt2	5	-1.347041596	0.672024408	-0.724244855	-0.942688683
ENSMUSG00000030246	Ldhb	5	-1.620806764	0.920676317	-0.66070215	-0.955735125
ENSMUSG00000020847	Rph3al	3	-1.742669843	0.722448868	-0.488694559	-0.97345407
ENSMUSG00000005089	Slc1a2	5	-1.012946498	0.824463993	-0.502449864	-0.698518991
ENSMUSG00000044252	Osbpl1a	5	-1.143917401	0.849580174	-0.54997915	-0.791513728
ENSMUSG00000009545	Kcnq1	5	-1.417748136	1.183027423	-0.691062428	-0.888901153
ENSMUSG00000022949	Clic6	5	-1.004814721	1.019323356	-0.863391482	-0.877760257
ENSMUSG00000052485	Tmem171	5	-1.272415738	0.910500407	-0.864125574	-0.640155542
ENSMUSG00000020102	Slc16a7	3	-1.660126021	-0.003820675	-1.549031765	-0.674634302
ENSMUSG00000020173	Cobl	5	-1.317213757	-0.370875449	-1.190649491	-1.099448625
ENSMUSG00000049422	Chchd10	5	-1.033446469	-0.066181441	-1.58439671	-1.221252365
ENSMUSG00000022040	Ephx2	5	-1.222508571	0.258056652	-1.017194814	-0.778345625
ENSMUSG00000022186	Oxct1	5	-1.272650132	0.325783198	-0.830180689	-0.982377132
ENSMUSG00000018906	P4ha2	3	-1.437593867	0.197951964	-0.621714634	-0.795478071
ENSMUSG00000024953	Prdx5	3	-1.566867336	0.14011281	-0.94470151	-0.86627695
ENSMUSG00000004558	Ndrg2	5	-1.664639446	0.706398657	-1.208879556	-1.160071974
ENSMUSG00000028962	Slc4a2	5	-1.593434212	0.703933682	-0.959357428	-1.131207558
ENSMUSG00000029330	Cds1	5	-1.325840082	0.340177503	-1.315115553	-1.510379486
ENSMUSG00000053279	Aldh1a1	5	-1.342785261	0.424537247	-1.148036988	-1.107439929
ENSMUSG00000056091	St3gal5	5	-1.270481826	0.468241225	-1.113283923	-1.114820827
ENSMUSG00000038349	Plcl1	4	-2.384948509	0.746290053	-0.0289154	0.544340387
ENSMUSG00000004035	Gstm7	3	-2.538050287	0.160322995	-0.142037421	0.024034989
ENSMUSG00000044197	Gpr146	3	-2.473774742	0.252975348	-0.207696749	0.342394683
ENSMUSG00000030872	Gga2	3	-2.102271809	0.418358978	0.119867823	-0.691198209
ENSMUSG00000025203	Scd2	3	-1.580940769	0.663734111	-0.101092307	-0.668872679
ENSMUSG00000025212	Sfxn3	3	-1.663408556	0.433956391	-0.345938148	-0.610939565
ENSMUSG00000039652	Cpeb3	3	-1.903502811	0.447091924	-0.494280834	0.078145
ENSMUSG00000021238	Aldh6a1	3	-1.812536719	0.378078972	-0.115174829	-0.224992967
ENSMUSG00000022180	Slc7a8	3	-1.948440532	0.463077797	-0.19992395	0.011665786
ENSMUSG00000029167	Ppargc1a	3	-2.056491216	0.393354101	-0.283994196	-0.225710104
ENSMUSG00000030088	Aldh1l1	3	-2.425833422	0.422171551	-0.383184558	-0.391416998
ENSMUSG00000038807	Rap1gap2	3	-2.142425159	0.711708774	-0.771849169	-0.397836039
ENSMUSG00000040434	Large2	3	-1.196111652	0.557454697	-0.390555797	-0.125521841
ENSMUSG00000074207	Adh1	3	-1.479102546	0.477841537	-0.625391703	-0.088174359
ENSMUSG00000039405	Prss23	3	-1.193389106	0.387138106	-0.120910128	0.167797324
ENSMUSG00000090150	Acad11	3	-1.24047909	0.468630456	-0.152762693	-0.016042427
ENSMUSG00000038375	Trp53inp2	3	-1.44600534	0.090021562	-0.278419194	0.06011489
ENSMUSG00000031709	Tbc1d9	3	-1.495021146	0.317068351	-0.299493724	0.031612669
ENSMUSG00000044788	Fads6	3	-1.408724939	0.34291653	-0.228638111	-0.129802785
ENSMUSG00000046329	Slc25a23	3	-1.732411022	-0.028444724	-0.255017712	0.472539437
ENSMUSG00000031840	Rab3a	3	-1.718250513	0.333827112	-0.501742409	0.496155648
ENSMUSG00000002625	Akap8l	4	-1.476251353	0.57466883	-0.039202987	0.516561202
ENSMUSG00000039633	Lonrf1	3	-1.863533102	0.48229932	-0.04489542	0.203231151
ENSMUSG00000059149	Mfsd4a	4	-1.711847776	0.47827241	0.082706671	0.141178416
ENSMUSG00000031594	Fgl1	5	-1.417583782	1.183491564	-0.970225359	-0.126789474
ENSMUSG00000050931	Sgms2	5	-1.035562906	1.107638045	-0.549520554	-0.242893065
ENSMUSG00000042010	Acacb	3	-1.138632517	1.066194877	-0.677770519	0.115091719
ENSMUSG00000029804	Herc3	4	-1.761101909	1.342277293	0.442584273	-0.181693098
ENSMUSG00000054263	Lifr	3	-1.082363214	0.779200979	-0.09760334	-0.262531071
ENSMUSG00000020601	Trib2	4	-0.923070589	1.106581583	0.11492296	-0.216639805
ENSMUSG00000018796	Acsl1	4	-1.428067949	0.726179999	0.358138204	-0.044548025
ENSMUSG00000026107	Nabp1	3	-1.455982966	0.768919879	-0.135834423	-0.014071001
