# Supplementary material for: p57Kip2 imposes the reserve stem cell state of gastric chief cells
Source: Cell Stem Cell. 2022 May 5;29(5):826–839.e9. doi: 10.1016/j.stem.2022.04.001 (PMC9097776; doi:10.1016/j.stem.2022.04.001)
Supplement: Table S2. Curated gene lists for the GSEA analysis, related to Figure 1 [file mmc3.xlsx]

## Sheet: ISC_UPREGULATED_GENES
ProbeID	GeneSymbol	log2FC	Adj.P.Val
1429286_PM_at	Gkn3	3.96071	6.02398e-06
1432018_PM_at	Ascl2	3.09881	8.55295e-06
1416221_PM_at	Fstl1	3.4661	8.55295e-06
1423756_PM_s_at	Igfbp4	3.44434	8.5616e-06
1417695_PM_a_at	Soat1	2.39931	1.74614e-05
1452287_PM_at	Msi1	2.66338	2.00734e-05
1460555_PM_at	Fam65b	3.03192	2.14728e-05
1428485_PM_at	Car12	2.48381	2.78609e-05
1434449_PM_at	Aqp4	1.95531	2.91949e-05
1417122_PM_at	Vav3	2.95452	3.13418e-05
1451823_PM_at	Clca3b	2.37294	3.24873e-05
1423760_PM_at	Cd44	2.24015	3.4036e-05
1436907_PM_at	Nav1	3.22286	3.6924e-05
1458459_PM_a_at	E230029C05Rik	2.87056	3.6924e-05
1423725_PM_at	Pls3	2.39851	3.9966e-05
1449682_PM_s_at	Tubb2a-ps2	2.83798	4.1737e-05
1436134_PM_at	Scn2b	3.59309	4.81345e-05
1433587_PM_at	Rgmb	2.88951	6.11114e-05
1428069_PM_at	Cdca7	1.78118	6.11114e-05
1418030_PM_at	Slco3a1	3.00045	6.30483e-05
1419358_PM_at	Sorcs2	2.08581	6.83024e-05
1452222_PM_at	Utrn	1.82473	7.02833e-05
1433575_PM_at	Sox4	1.59181	7.86694e-05
1442721_PM_at	Gm29943	3.29075	8.01216e-05
1455195_PM_at	Rps24	2.24568	8.48571e-05
1436845_PM_at	Axin2	2.17177	8.73165e-05
1455333_PM_at	Tns3	1.82974	9.05305e-05
1448558_PM_a_at	Pla2g4a	1.88762	9.62317e-05
1428549_PM_at	Ccdc3	3.29347	0.000100038
1434803_PM_a_at	Sycn	2.85962	0.000100218
1436075_PM_at	Sfrp5	2.39368	0.000100577
1441624_PM_at	Sorbs2	2.70823	0.000106606
1416322_PM_at	Prelp	2.67085	0.000108079
1454788_PM_at	Arl4c	1.88031	0.000111138
1428579_PM_at	Fmnl2	3.17461	0.000115138
1427049_PM_s_at	Smo	1.7675	0.000118751
1417676_PM_a_at	Ptpro	2.62532	0.000124427
1417323_PM_at	Psrc1	2.14685	0.000126109
1435370_PM_a_at	Ces1d	3.79385	0.000132139
1435435_PM_at	Cttnbp2	2.5132	0.000139158
1415935_PM_at	Smoc2	1.96419	0.000139668
1422914_PM_at	Sp5	2.62835	0.000139668
1434920_PM_a_at	Evl	2.43034	0.000142948
1456984_PM_at	Scml2	1.62458	0.000157568
1460356_PM_at	Esam	2.09653	0.000166886
1434210_PM_s_at	Lrig1	1.47521	0.000167898
1419608_PM_a_at	Mia	2.69044	0.000168589
1418596_PM_at	Fgfr4	2.19658	0.000189479
1434283_PM_at	Arid5b	1.79635	0.000190079
1418634_PM_at	Notch1	2.11528	0.000198487
1417818_PM_at	Wwtr1	2.06399	0.000198892
1421430_PM_at	Rad51b	1.93967	0.000200557
1449303_PM_at	Sesn3	2.40008	0.000204381
1448147_PM_at	Tnfrsf19	3.53121	0.000209873
1437181_PM_at	Peli2	1.67925	0.000228521
1417622_PM_at	Slc12a2	1.38427	0.000228521
1418260_PM_at	Hunk	2.07686	0.000235695
1455287_PM_at	Cdk6	1.73149	0.000241977
1426834_PM_s_at	D930015E06Rik	1.87346	0.000246159
1435033_PM_at	Arhgef4	1.69846	0.000247027
1448842_PM_at	Cdo1	1.97936	0.000250308
1428301_PM_at	Gm10406	1.64404	0.000265117
1438194_PM_at	Slc1a2	2.59801	0.000272555
1427442_PM_a_at	App	1.25745	0.000273674
1418532_PM_at	Fzd2	2.57491	0.000274879
1425221_PM_at	Agr3	2.272	0.000276873
1436729_PM_at	Afap1	1.8617	0.000276873
1457044_PM_at	Macc1	1.04315	0.000291705
1422324_PM_a_at	Pthlh	1.81537	0.000296698
1446963_PM_at	Mcc	1.75197	0.000311127
1451316_PM_a_at	Picalm	1.21201	0.000317363
1417100_PM_at	Cd320	1.53565	0.000325414
1417786_PM_a_at	Rgs19	1.94226	0.000349836
1455570_PM_x_at	Cnn3	1.67009	0.000350659
1435455_PM_at	Iffo2	1.85947	0.00036873
1422541_PM_at	Ptprm	1.77525	0.000369581
1442514_PM_a_at	Ell3	1.51999	0.00037738
1436555_PM_at	Slc7a2	2.1931	0.00038072
1434400_PM_at	Tgif2	1.62504	0.000387673
1437060_PM_at	Olfm4	1.28355	0.000395048
1451375_PM_at	Ehf	1.23901	0.000395048
1451550_PM_at	Ephb3	1.60885	0.000396238
1415852_PM_at	Gm15210	1.01934	0.000401235
1452731_PM_x_at	Gm10409	1.66345	0.000417975
1454877_PM_at	Sertad4	1.70838	0.000423271
1439622_PM_at	Rassf4	1.76134	0.000423271
1454806_PM_at	Fam49a	2.044	0.000424002
1454659_PM_at	Dctd	1.49786	0.000432205
1450988_PM_at	Lgr5	4.85633	0.000443969
1435106_PM_at	Limch1	2.43865	0.000455137
1459223_PM_at	B930095G15Rik	1.62791	0.000459147
1447521_PM_x_at	Arhgap39	1.45701	0.000463261
1452060_PM_a_at	Limk2	1.2947	0.000472141
1434944_PM_at	Dmpk	1.77283	0.000473352
1454790_PM_at	Wdr35	1.53654	0.000477561
1424376_PM_at	Cdc42ep1	1.88937	0.000477561
1416666_PM_at	Serpine2	1.57791	0.00047768
1455267_PM_at	Esrrg	1.86982	0.000482568
1437650_PM_at	Zbtb38	1.63706	0.000483493
1420611_PM_at	Prkacb	1.4957	0.000485451
1415994_PM_at	Cyp2e1	4.80151	0.000494534
1423357_PM_at	Lipt2	1.32334	0.000505891
1443365_PM_at	Htr4	2.31345	0.000543297
1424761_PM_at	Tcaf2	1.48487	0.000565719
1435547_PM_at	Mkl2	1.2546	0.000573493
1434450_PM_s_at	Adrbk2	1.31303	0.000582352
1447864_PM_s_at	Pogk	1.5399	0.00061568
1427981_PM_a_at	Csad	1.35763	0.000619734
1454866_PM_s_at	Clic6	1.07358	0.00062633
1452280_PM_at	Farp1	1.7937	0.000635104
1457687_PM_at	Bcl2	1.59476	0.000635104
1434880_PM_at	Etv6	1.24154	0.000635104
1442531_PM_at	D12Ertd123e	1.74222	0.000635104
1436030_PM_at	Cachd1	1.35627	0.000635104
1448398_PM_s_at	LOC102642602	1.56057	0.000664463
1428250_PM_at	Gper1	1.6662	0.000672864
1460360_PM_at	Asrgl1	1.6565	0.000692822
1416203_PM_at	Aqp1	1.18343	0.000695172
1433600_PM_at	Adra2a	1.65139	0.000721352
1453234_PM_at	Stra6l	2.07739	0.000724619
1427050_PM_at	Txndc16	1.64058	0.000724619
1437578_PM_at	Clca2	1.8989	0.000727528
1444254_PM_at	Tns4	1.3851	0.000742381
1453037_PM_at	Usp49	1.53979	0.000804252
1435029_PM_at	Zak	1.44679	0.000822497
1425178_PM_s_at	Shmt1	1.16725	0.000825154
1418050_PM_at	Gpld1	1.30305	0.000837822
1452299_PM_at	Wwp1	1.23653	0.000851452
1422474_PM_at	Pde4b	1.68335	0.000854941
1418175_PM_at	Vdr	1.05947	0.000867841
1452679_PM_at	Tubb2b	1.76963	0.000875766
1456072_PM_at	Ppp1r9a	1.23225	0.000879733
1448908_PM_at	Plpp3	1.65463	0.000890065
1425706_PM_a_at	Ddb2	1.33354	0.000890065
1429396_PM_at	Atg16l2	1.47771	0.000897267
1452696_PM_a_at	4933439C10Rik	1.48075	0.000905555
1448640_PM_at	Slc14a1	2.87393	0.000905932
1456096_PM_at	6430573F11Rik	1.20027	0.000911678
1423564_PM_a_at	Paics	1.11086	0.000914992
1450044_PM_at	Fzd7	1.81103	0.000932974
1428540_PM_at	Tcaf1	1.76977	0.000937689
1454727_PM_at	Afap1l1	2.73561	0.000939212
1418499_PM_a_at	Kcne3	1.23626	0.000944861
1429893_PM_at	Il17rd	2.45005	0.000955367
1440990_PM_at	Kif26b	1.3763	0.000957464
1420649_PM_at	Zfhx3	1.45316	0.000967282
1454843_PM_at	Prps2	1.22045	0.00100282
1449297_PM_at	Casp12	1.77755	0.0010733
1420911_PM_a_at	Mfge8	1.17083	0.0010733
1449009_PM_at	Tgtp1	2.85894	0.00110125
1415850_PM_at	Rasa3	1.61365	0.0011015
1424950_PM_at	Sox9	1.43607	0.00110235
1423851_PM_a_at	Shisa2	1.50795	0.00110278
1445728_PM_at	Rdh16	1.72312	0.00110681
1448831_PM_at	Angpt2	1.74386	0.00110681
1425559_PM_a_at	Acsm3	1.40063	0.00116584
1448990_PM_a_at	Myo1b	1.5424	0.00117675
1417399_PM_at	Gas6	1.29552	0.00117675
1442340_PM_x_at	Cyr61	1.58841	0.00117675
1439947_PM_at	Cyp11a1	1.82567	0.00119661
1429759_PM_at	Rps6ka6	1.65134	0.00120318
1433743_PM_at	Dach1	1.82142	0.00122633
1436308_PM_at	Zfp292	1.19153	0.00123789
1424407_PM_s_at	Cbx6	1.45046	0.00126375
1438559_PM_x_at	Slc44a2	1.6445	0.00126375
1453129_PM_a_at	Rgs12	1.55195	0.0012647
1428306_PM_at	Ddit4	1.01453	0.0012695
1454862_PM_at	Phldb2	1.80418	0.00127555
1436382_PM_at	Zbtb12	1.76499	0.00127645
1450431_PM_a_at	Nedd4	1.03522	0.00127872
1434777_PM_at	Mycl	1.55385	0.00129427
1419077_PM_at	Mpp3	1.74933	0.00129571
1426767_PM_at	Wdr90	1.26756	0.00132344
1425007_PM_at	Zfp566	1.43602	0.00132623
1439680_PM_at	Tnfsf10	1.37656	0.00136079
1418159_PM_at	Tfcp2	1.37994	0.0013616
1422637_PM_at	Rassf5	3.02647	0.00137559
1455913_PM_x_at	Ttr	1.1655	0.00138275
1436867_PM_at	Srl	1.2532	0.00145531
1425615_PM_a_at	Pck2	1.08997	0.00146327
1435608_PM_at	Znrf3	1.36099	0.00150117
1433670_PM_at	Emp2	1.92592	0.00150311
1423754_PM_at	Ifitm3	2.52577	0.0015128
1449464_PM_at	Kcnq1	1.25645	0.00151566
1426979_PM_at	Mlxip	1.04449	0.00151691
1452309_PM_at	Cgnl1	1.34868	0.00152287
1419286_PM_s_at	Ift81	1.21056	0.00153126
1454198_PM_a_at	Efcab1	1.21606	0.00155676
1424229_PM_at	Dyrk3	1.35333	0.00155676
1449335_PM_at	Timp3	1.58697	0.00161136
1438916_PM_x_at	Firre	1.30917	0.00167122
1455529_PM_at	Mex3a	1.35901	0.00177182
1416593_PM_at	Glrx	1.07371	0.00178821
1456063_PM_at	Fam120c	1.24902	0.00179141
1418095_PM_at	Smpx	2.0054	0.00179182
1454637_PM_at	Klhl8	1.36228	0.00185132
1417460_PM_at	Ifitm2	1.00259	0.00185996
1438325_PM_at	Mecom	1.61139	0.00186022
1425734_PM_a_at	Ccdc77	1.18514	0.00188482
1454822_PM_x_at	Apcdd1	1.22284	0.00190295
1438567_PM_at	Vwa2	1.2933	0.00190556
1448650_PM_a_at	Pole	1.15158	0.0019093
1438460_PM_at	Zmym4	1.39792	0.00193194
1435473_PM_at	Ppp1r26	1.46245	0.00198187
1459903_PM_at	Sema7a	2.21395	0.00198508
1437023_PM_at	Zfp12	1.33833	0.00199858
1454011_PM_a_at	Rpa2	1.31902	0.00201862
1420479_PM_a_at	Nap1l1	1.58568	0.0020315
1440344_PM_at	Snord89	1.6095	0.00206995
1437872_PM_at	Napepld	1.67124	0.00210482
1421784_PM_a_at	Efna4	2.09256	0.00210482
1436959_PM_x_at	Nsmf	1.21698	0.00210482
1417812_PM_a_at	Lamb3	1.98044	0.002119
1425400_PM_a_at	Cited4	1.57533	0.00212209
1433632_PM_at	Irf2bp2	1.09981	0.00216046
1431057_PM_a_at	Prss23	2.39243	0.00216046
1424918_PM_at	Tbc1d19	1.44497	0.00222015
1424872_PM_at	Zfp932	1.08264	0.00225044
1443908_PM_at	Gm19696	1.35563	0.00225871
1427008_PM_at	Rnf43	2.154	0.00225871
1437176_PM_at	Nlrc5	1.28425	0.00225913
1421210_PM_at	Ciita	1.26386	0.00225913
1434695_PM_at	Dtl	1.19238	0.00228392
1456789_PM_at	Zfp462	1.28246	0.00230398
1436460_PM_at	Tmem194	1.73682	0.00231876
1419495_PM_at	Immp2l	1.12052	0.00234322
1419076_PM_a_at	Brca2	1.26478	0.00235416
1448113_PM_at	Stmn1	1.04487	0.00236087
1456388_PM_at	Atp11a	1.37642	0.00236087
1434554_PM_at	Trim37	1.10989	0.00237751
1433893_PM_s_at	Spag5	1.08146	0.00238064
1436585_PM_at	Rif1	1.17162	0.00238064
1419031_PM_at	Fads2	1.00286	0.00238743
1449316_PM_at	Cyp4f15	1.2789	0.0023878
1430781_PM_at	Ak7	2.26546	0.00245223
1435254_PM_at	Plxnb1	1.25791	0.00248834
1418213_PM_at	Krt23	1.56204	0.0025145
1452799_PM_at	Fggy	1.26058	0.00253287
1426501_PM_a_at	Tifa	1.64484	0.00257227
1423880_PM_at	Rtcb	1.05817	0.00258736
1424942_PM_a_at	Myc	1.32052	0.00264244
1439018_PM_at	Fhdc1	1.74982	0.00264244
1451780_PM_at	Blnk	1.05141	0.00268314
1440226_PM_at	Zfp760	1.16221	0.00268429
1450062_PM_a_at	Maged1	1.08303	0.00269501
1419551_PM_s_at	Stk39	1.06552	0.00269933
1440541_PM_at	Eldr	1.54646	0.00271454
1423493_PM_a_at	Nfix	1.864	0.00274577
1454964_PM_at	Rprd1a	1.01643	0.00275499
1417166_PM_at	Psip1	1.22213	0.00277878
1422879_PM_at	Sypl	1.11658	0.00277878
1417745_PM_at	Cpn1	1.68247	0.00278342
1421870_PM_at	Trim44	1.34872	0.00278342
1418749_PM_at	Psd3	1.10867	0.00278342
1426794_PM_at	Ptprs	1.37684	0.00281339
1417594_PM_at	Gkap1	1.54118	0.00281574
1449125_PM_at	Tnfaip8l1	1.21005	0.00282158
1451570_PM_a_at	Fam92a	1.21327	0.00286445
1451180_PM_a_at	Nt5c3b	1.15191	0.00288077
1438685_PM_at	Gm12942	1.22118	0.00290051
1452935_PM_at	Ccpg1os	1.42026	0.00293168
1455322_PM_at	Ttc21b	1.59293	0.00300782
1428230_PM_at	Prkd3	1.30148	0.003025
1428853_PM_at	Ptch1	1.28526	0.00306209
1436161_PM_at	Pds5b	1.10098	0.0031184
1428168_PM_at	Mpzl1	1.03675	0.00312058
1417675_PM_a_at	Mdn1	1.12032	0.00312335
1427284_PM_a_at	Ttpa	1.13377	0.00313039
1426584_PM_a_at	Sord	1.3092	0.00314182
1417586_PM_at	Timeless	1.05697	0.00319167
1421344_PM_a_at	Ajuba	1.28455	0.00320159
1417971_PM_at	Nrm	1.08068	0.00323798
1454684_PM_at	Bbs7	1.22958	0.00326902
1452912_PM_at	Dscc1	1.64996	0.00326902
1455549_PM_at	Sestd1	1.06694	0.00327859
1451306_PM_at	Cdca7l	1.04951	0.00330007
1452982_PM_at	Igf1r	1.25997	0.00331493
1429052_PM_at	Ptprd	1.01245	0.00331493
1419655_PM_at	Tle3	1.02817	0.00332303
1441214_PM_at	Exph5	1.18038	0.00336206
1449098_PM_a_at	Poli	1.61338	0.00337359
1437945_PM_x_at	Gm4204	1.45696	0.00337554
1451361_PM_a_at	Pnpla7	1.2119	0.00338787
1417435_PM_at	Large	1.49688	0.0034132
1415977_PM_at	Isyna1	1.09389	0.00343418
1454909_PM_at	Tacc1	1.22907	0.00343418
1434837_PM_at	Mdc1	1.11696	0.00343418
1437409_PM_s_at	Adgrg6	1.60874	0.00343418
1453193_PM_s_at	Kif12	1.75798	0.00346537
1427153_PM_at	Bckdhb	1.26898	0.00350594
1436426_PM_at	Cc2d2a	1.22174	0.00354803
1443575_PM_at	2310040G24Rik	1.33624	0.0035946
1417848_PM_at	Zfp704	1.11989	0.00359579
1451968_PM_at	Xrcc5	1.25449	0.00359579
1422286_PM_a_at	Tgif1	1.11428	0.00359822
1435193_PM_at	A230050P20Rik	1.18882	0.00359822
1426961_PM_at	Phf20	1.15344	0.00366561
1447012_PM_at	Gm10791	1.20281	0.00366561
1426535_PM_at	Poglut1	1.06363	0.00366683
1453398_PM_at	A930009A15Rik	2.33122	0.00367481
1426564_PM_at	Zfp553	1.14327	0.00367481
1436071_PM_at	Ankrd26	1.15261	0.00367481
1455556_PM_at	Notch2	1.12127	0.00367481
1422852_PM_at	Cib2	1.48891	0.00367481
1434936_PM_at	Hirip3	1.05715	0.00368849
1416268_PM_at	Ets2	1.00198	0.00372764
1436802_PM_at	Ilf3	1.11065	0.00372764
1424192_PM_at	Fam216a	1.53284	0.00376234
1419195_PM_at	Wfdc15b	1.89226	0.00376543
1455021_PM_at	Gabbr1	1.37229	0.00376543
1419457_PM_at	Arhgef28	1.25463	0.00379617
1452831_PM_s_at	Ppat	1.16589	0.00382564
1425850_PM_a_at	Nek6	1.20756	0.00383227
1431936_PM_a_at	Neu2	1.18819	0.00394491
1454733_PM_at	Nod1	1.24288	0.00394601
1435336_PM_at	Celsr2	1.2219	0.00397094
1453360_PM_a_at	Tex9	1.24761	0.00400661
1429390_PM_at	Pxylp1	1.08339	0.00401117
1422479_PM_at	Acss2	1.09933	0.00404995
1455544_PM_at	Zranb3	1.27252	0.00405299
1427873_PM_at	Defa15	1.61546	0.0040775
1457140_PM_s_at	Rassf10	2.37513	0.00411885
1456763_PM_at	Mprip	1.20646	0.0041609
1435289_PM_at	Engase	1.06589	0.004344
1435469_PM_at	Qsox2	1.20355	0.00441716
1417902_PM_at	Slc19a2	1.17109	0.00449503
1423305_PM_at	Extl1	1.21298	0.00459255
1419043_PM_a_at	Iigp1	1.27424	0.00461745
1439755_PM_at	Sipa1l1	1.26243	0.00465863
1432156_PM_a_at	Rnf32	1.88062	0.00471297
1433624_PM_at	Prrc2b	1.08746	0.0047574
1428651_PM_at	Klhl24	1.50517	0.0048315
1436545_PM_at	Dtx4	1.05022	0.00489308
1428615_PM_at	Lpar6	1.08174	0.0050022
1426028_PM_a_at	Cit	1.41199	0.0050022
1435664_PM_at	Zfp397	1.55188	0.00504591
1438071_PM_at	Pms1	1.14614	0.0050862
1422814_PM_at	Aspm	1.0927	0.0051099
1429061_PM_at	Gm17296	1.02915	0.00522611
1424181_PM_at	Sept6	1.16219	0.00530375
1437621_PM_x_at	Phgdh	1.36329	0.00534301
1415983_PM_at	Lcp1	1.72849	0.00539501
1422663_PM_at	Orc1	1.10933	0.005419
1449126_PM_at	Zfp90	1.02369	0.00543537
1452828_PM_at	Fbxo21	1.22339	0.00549651
1417176_PM_at	Csnk1e	1.38724	0.00552763
1435203_PM_at	Man2a2	1.54373	0.00556982
1433756_PM_at	S100pbp	1.45645	0.00558842
1454973_PM_at	Atf7ip	1.21236	0.00563352
1430023_PM_at	Spata24	1.70439	0.00564016
1418028_PM_at	Dct	1.30692	0.00564361
1423104_PM_at	Irs1	1.57339	0.00565655
1417596_PM_at	B9d1	1.25404	0.0057098
1418907_PM_at	F5	1.43599	0.00572521
1448415_PM_a_at	Sema3b	1.09954	0.00574285
1424033_PM_at	Srsf7	1.11555	0.00578435
1452199_PM_at	Tmem209	1.00474	0.00578435
1428830_PM_at	Atm	1.08047	0.00591145
1423631_PM_at	Nr2e3	2.6496	0.00593286
1453175_PM_at	Zbtb25	1.29571	0.00597862
1434088_PM_at	Zkscan17	1.07583	0.00601857
1428600_PM_at	Nin	1.17756	0.00602496
1454120_PM_a_at	Pcgf6	1.12665	0.00602925
1420851_PM_at	Pard6g	1.69902	0.00606085
1456087_PM_at	Nfia	1.04987	0.0062109
1435527_PM_at	Nfic	1.14207	0.00621173
1433694_PM_at	Pde3b	1.66266	0.00621173
1460580_PM_at	Pcnx	1.11346	0.00621173
1433751_PM_at	Slc39a10	1.40847	0.00621173
1441259_PM_s_at	Ift122	1.25357	0.00625943
1460167_PM_at	Aldh7a1	1.13348	0.0062724
1433862_PM_at	Espl1	1.07787	0.0063872
1435575_PM_at	Kntc1	1.01701	0.00639668
1418547_PM_at	Tfpi2	1.17062	0.00640198
1436341_PM_at	Hmbox1	1.0553	0.00645373
1452398_PM_at	Plce1	1.27284	0.00648217
1454893_PM_at	Fam189b	1.12615	0.00677607
1451171_PM_at	Spidr	1.45276	0.00678888
1449281_PM_at	Nrtn	1.55828	0.00682887
1428647_PM_at	Pbx1	1.01895	0.00685488
1421139_PM_a_at	Zfp386	1.06627	0.00685488
1427963_PM_s_at	Rdh9	1.33914	0.00687985
1418057_PM_at	Tiam1	1.09292	0.00687985
1434748_PM_at	Ckap2	1.09327	0.00693692
1448227_PM_at	Grb7	1.12544	0.00700339
1427011_PM_a_at	Lancl1	1.08519	0.00713253
1418476_PM_at	Crlf1	1.27843	0.0071953
1416845_PM_at	Tmem132a	1.17217	0.00723343
1454999_PM_at	Phf21b	1.03476	0.00727589
1428512_PM_at	Bhlhb9	2.04866	0.00731444
1428052_PM_a_at	Zmym1	1.10919	0.00732232
1452340_PM_at	Zfp518b	1.20443	0.00732734
1455760_PM_at	Slc9a5	1.28269	0.00733099
1452841_PM_at	Pgm2l1	1.107	0.00734869
1448986_PM_x_at	Dnase2a	1.18124	0.00739659
1418397_PM_at	Zfp275	1.04384	0.00740243
1424138_PM_at	Rhbdf1	1.17308	0.00740568
1435762_PM_at	Pacs1	1.00357	0.0074139
1431708_PM_a_at	Tia1	1.43435	0.00745072
1428105_PM_at	Tpx2	1.05206	0.00748555
1423656_PM_x_at	Ctc1	1.26087	0.00752552
1447825_PM_x_at	Pcdh8	2.23126	0.00759086
1426341_PM_at	Slc1a3	1.37847	0.00759763
1418199_PM_at	Hemgn	1.14491	0.00772541
1454945_PM_at	Cep97	1.24126	0.00774916
1429191_PM_at	Dhx33	1.01697	0.00776038
1433471_PM_at	Tcf7	1.47055	0.00780281
1455681_PM_at	Zfp369	1.09887	0.0078093
1454934_PM_at	Ppm1f	1.11985	0.00797628
1456334_PM_s_at	Zfp783	1.36177	0.00805918
1426869_PM_at	Boc	1.12538	0.00805918
1435292_PM_at	Tbc1d4	1.08789	0.00805918
1417179_PM_at	Tspan5	1.09278	0.00805918
1422612_PM_at	Hk2	1.03808	0.00815286
1435339_PM_at	Kctd15	1.05793	0.00822177
1416708_PM_a_at	Gramd1a	1.45312	0.00826637
1437385_PM_at	Ccbe1	1.80213	0.00826637
1437208_PM_at	Sept10	1.35109	0.00831829
1451790_PM_a_at	Tfpi	1.18538	0.00835649
1428372_PM_at	St5	1.46663	0.00841032
1427338_PM_at	Crocc	1.05184	0.00841032
1441213_PM_at	BC021891	1.2077	0.00842386
1447936_PM_at	2410006H16Rik	1.27756	0.00845001
1434776_PM_at	Sema5a	1.42292	0.00845001
1447643_PM_x_at	Snai2	1.16773	0.00845732
1451400_PM_at	Gemin8	1.17907	0.0085425
1419593_PM_at	Greb1	1.34817	0.0085425
1416118_PM_at	Trim59	1.13526	0.0085945
1454951_PM_at	Zfp606	1.13517	0.0085945
1458374_PM_at	Mis18bp1	1.06799	0.00877663
1443880_PM_at	Zbtb39	1.14882	0.00877664
1456055_PM_x_at	Pold1	1.0185	0.00892474
1455038_PM_at	Gm14230	1.27004	0.00908302
1447845_PM_s_at	Vnn1	1.02364	0.00909649
1438887_PM_a_at	Gmcl1	1.15848	0.00909649
1448902_PM_at	Ttc23	1.17167	0.00909649
1455778_PM_at	Zkscan8	1.14104	0.00918688
1416030_PM_a_at	Mcm7	1.0287	0.00931017
1417551_PM_at	Cln3	1.03792	0.00931017
1438041_PM_at	Pde7a	1.32977	0.00937588
1448978_PM_at	Ngef	1.23616	0.00944207
1437598_PM_at	Zbtb20	1.23707	0.0094572
1427476_PM_a_at	Trim32	1.33967	0.00946632
1449376_PM_at	Nicn1	1.02433	0.0094681
1448363_PM_at	Yap1	1.12821	0.00950016
1455091_PM_at	Ppp2r3a	1.43094	0.00959862
1421929_PM_at	Epha4	1.45864	0.00970728
1422462_PM_at	Ube2t	1.01785	0.00971173
1439096_PM_at	Ddo	1.57037	0.00983028
1434404_PM_at	Fam73a	1.01454	0.00983057
1455087_PM_at	Snhg14	1.27115	0.00983057
1431960_PM_at	Wwox	1.08883	0.00992776
1443978_PM_at	Ankle1	1.17212	0.00994715
1447808_PM_s_at	Slc15a2	1.32896	0.0101134
1431055_PM_a_at	Snx10	1.17986	0.0101324
1419512_PM_at	Prpf40b	1.05657	0.0102504
1429250_PM_at	Dync2h1	1.13935	0.0103275
1451229_PM_at	Hdac11	1.14772	0.0105466
1417814_PM_at	Pla2g5	1.89369	0.0105688
1418003_PM_at	Rgcc	2.67692	0.0105688
1438807_PM_at	Hnrnpr	1.45202	0.0105792
1451453_PM_at	Dapk2	1.01278	0.0108643
1454711_PM_at	Trio	1.13665	0.0109587
1416256_PM_a_at	Tubb5	1.01259	0.0110999
1439381_PM_x_at	Marveld1	1.30079	0.011128
1453369_PM_a_at	Fundc1	1.08379	0.011128
1454857_PM_at	Rnf122	1.14112	0.0112227
1423431_PM_a_at	Mybbp1a	1.00867	0.0113821
1434552_PM_at	Wdr77	1.04044	0.0114195
1430246_PM_at	4933406C10Rik	1.2963	0.0114504
1424523_PM_at	Elmo1	1.17515	0.0115526
1416178_PM_a_at	Plekhb1	1.67671	0.0116094
1449410_PM_a_at	Gas5	1.09011	0.0116094
1428498_PM_at	Rnf219	1.0083	0.0116469
1448893_PM_at	Ncor2	1.07454	0.0116469
1447624_PM_s_at	Stox2	1.64038	0.0116469
1455991_PM_at	Ccbl2	1.01262	0.0116469
1423680_PM_at	Fads1	1.15304	0.0117863
1427161_PM_at	Cenpf	1.16331	0.0117913
1430234_PM_at	Arl14	1.4458	0.0118629
1425151_PM_a_at	Noxo1	1.03373	0.0119321
1417363_PM_at	Zfp61	1.00931	0.0120596
1419140_PM_at	Acvr2b	1.05753	0.0121057
1419478_PM_at	Sectm1b	1.59517	0.0121544
1416617_PM_at	Acss1	1.14403	0.0123342
1439251_PM_at	Gm42151	1.59961	0.0123991
1434963_PM_at	Supt3	1.01597	0.0124025
1452725_PM_a_at	Rnaseh2a	1.02698	0.0124172
1452604_PM_at	Stard13	1.15816	0.0124807
1435656_PM_at	Gmps	1.02817	0.0126503
1448519_PM_at	Tead2	1.22161	0.0127824
1436876_PM_at	Rgs7bp	1.07892	0.0128136
1431008_PM_at	H2-Q6	1.31418	0.0128136
1428122_PM_s_at	Mvb12b	1.13489	0.0128444
1417654_PM_at	Sdc4	1.03465	0.0130261
1428861_PM_at	Filip1l	1.13907	0.0130436
1455673_PM_at	Alkbh2	1.13382	0.0130746
1427677_PM_a_at	Sox6	1.02045	0.0131199
1416865_PM_at	Fgd1	1.24118	0.0133171
1433609_PM_s_at	Surf2	1.00491	0.0134634
1444780_PM_at	Nav2	1.00658	0.0135427
1435779_PM_at	Cntrl	1.02669	0.0135609
1450910_PM_at	Cap2	1.03445	0.0137439
1448016_PM_at	Sass6	1.03921	0.0137727
1436501_PM_at	Mtus1	1.16292	0.0137727
1448942_PM_at	Gng11	1.03513	0.0138135
1429683_PM_at	Ttpal	1.02748	0.0139465
1426323_PM_x_at	Siva1	1.03782	0.0141593
1455079_PM_at	Dcun1d4	1.43568	0.014204
1450780_PM_s_at	Hmga2	1.0396	0.0143847
1437089_PM_at	Pyroxd2	1.21099	0.0144272
1455966_PM_s_at	Nudt21	1.04649	0.0145639
1435571_PM_at	Mpzl3	1.05423	0.0146411
1426657_PM_s_at	Gm8096	1.56801	0.0151263
1454927_PM_at	Zfp41	1.16018	0.0151511
1436865_PM_at	Slc26a11	1.07532	0.0151926
1418467_PM_at	Smarcd3	2.19123	0.0152415
1431084_PM_x_at	1810014B01Rik	1.07695	0.015264
1429961_PM_at	Tsacc	1.21131	0.0155765
1421244_PM_at	Esr1	1.04295	0.0155925
1439019_PM_at	Fras1	1.22896	0.0156447
1455558_PM_at	Kiz	1.14056	0.015729
1435743_PM_at	Klhl23	1.31434	0.0159355
1426988_PM_at	Klhl42	1.00633	0.0160773
1455591_PM_at	Zfp618	1.60578	0.0160968
1460042_PM_at	Slc23a3	1.51417	0.0166186
1457465_PM_at	Shroom4	1.00082	0.0167416
1429739_PM_a_at	Patz1	1.47287	0.0168825
1429185_PM_at	Arhgef26	1.1778	0.016927
1452319_PM_at	Zfp82	1.13435	0.0169646
1427258_PM_at	Trim24	1.38445	0.0173906
1424562_PM_a_at	Slc25a4	1.00965	0.0175136
1455724_PM_at	Prrg1	1.20789	0.0175136
1458750_PM_at	Gm17250	1.04081	0.0175523
1427134_PM_at	Srek1	1.03297	0.0175618
1458667_PM_at	Ninl	1.22593	0.0176596
1422864_PM_at	Runx1	1.04814	0.0176784
1451206_PM_s_at	Cytip	1.6716	0.0177505
1449187_PM_at	Pdgfa	1.201	0.0178516
1434331_PM_at	Ago1	1.01388	0.0179276
1426052_PM_at	Mlh3	1.02197	0.0182345
1437370_PM_at	Sgol2a	1.09339	0.0183291
1421087_PM_at	Per3	1.23445	0.0183646
1460299_PM_at	Mnx1	1.49576	0.0186042
1454882_PM_at	L3mbtl3	1.26903	0.0191923
1460026_PM_s_at	Zfyve27	1.02808	0.0192518
1451127_PM_at	Vopp1	1.05647	0.0193207
1435597_PM_at	Atad5	1.0512	0.0196574
1429212_PM_a_at	Lrrc51	1.13378	0.0198538
1435557_PM_at	Fhod1	1.01571	0.0199591
1433622_PM_at	Gemin4	1.02349	0.0203255
1427927_PM_at	Hscb	1.05398	0.0205882
1419397_PM_at	Pola1	1.18281	0.0212196
1453189_PM_at	LOC102641751	1.08676	0.0213481
1424290_PM_at	Osgin2	1.08755	0.0213738
1445298_PM_at	Cdca2	1.15633	0.021899
1433920_PM_at	Sema4c	1.15917	0.021899
1430526_PM_a_at	Smarca2	1.01695	0.021899
1418412_PM_at	Tpd52l1	1.06969	0.0220647
1451374_PM_x_at	Cklf	1.02843	0.0220728
1452251_PM_at	Nbea	1.05011	0.0221164
1439101_PM_at	Mylk3	1.58594	0.0226865
1450406_PM_a_at	St3gal3	1.17622	0.0228089
1417821_PM_at	D17H6S56E-5	1.00796	0.0230334
1425788_PM_a_at	Echdc2	1.20343	0.0231707
1434285_PM_at	Frmd4a	1.09066	0.023447
1440817_PM_x_at	Zfp771	1.0925	0.0237912
1437250_PM_at	Mreg	1.22412	0.0243675
1448199_PM_at	Ankrd10	1.03145	0.0244384
1421681_PM_at	Nrg4	1.70961	0.0246159
1434746_PM_at	Mga	1.07806	0.0247239
1443783_PM_x_at	H2-Aa	1.64112	0.0252204
1422997_PM_s_at	Acot1	1.86878	0.0253639
1426002_PM_a_at	Cdc7	1.07812	0.0254491
1439173_PM_at	Hook1	1.38065	0.0257166
1419147_PM_at	Rec8	1.14396	0.0258349
1429174_PM_at	Wdr34	1.0172	0.0260672
1438816_PM_at	Ahctf1	1.17523	0.0260672
1423999_PM_at	Abl1	1.00853	0.0266545
1435701_PM_at	Cyyr1	2.08842	0.0270786
1424510_PM_at	Nudt6	1.16603	0.0271638
1456117_PM_at	Rrp1b	1.12055	0.0273518
1420696_PM_at	Sema3c	1.0411	0.0275984
1441482_PM_at	Map2k6	1.10142	0.0282475
1451190_PM_a_at	Sbk1	1.0591	0.0282715
1419402_PM_at	Mns1	1.25775	0.0284305
1416773_PM_at	Wee1	1.40185	0.0284305
1425607_PM_at	Hlcs	1.09321	0.0284507
1440435_PM_at	Ky	1.03535	0.0291849
1444416_PM_at	Cenpa	1.00473	0.0292049
1430183_PM_at	Gm39695	1.24749	0.0294771
1425546_PM_a_at	Trf	1.00832	0.0295164
1422016_PM_a_at	Cenph	1.35225	0.0298322
1435771_PM_at	Plcb4	1.09184	0.0299842
1452606_PM_at	Mnd1	1.08528	0.0302449
1416498_PM_at	Ppic	1.24862	0.0303068
1460542_PM_s_at	Mdm4	1.00533	0.03041
1422818_PM_at	Nedd9	1.12271	0.0306945
1434316_PM_at	Chsy1	1.52757	0.0308504
1459546_PM_s_at	Enpp1	1.05901	0.0314304
1438164_PM_x_at	Flot2	1.49383	0.0316709
1426909_PM_at	Uck2	1.06532	0.0316709
1430887_PM_s_at	1700112E06Rik	1.32918	0.0318379
1448678_PM_at	Fam118a	1.08096	0.0322648
1423835_PM_at	Zfp503	1.04101	0.0324519
1428973_PM_s_at	Tctex1d2	1.24414	0.0325148
1452324_PM_at	Pvt1	1.05842	0.0330883
1436034_PM_at	Cep68	1.14987	0.0333804
1427208_PM_at	Zfp451	1.04384	0.0339833
1439796_PM_at	Clca4b	1.83388	0.035883
1454656_PM_at	Spata13	1.11392	0.035883
1428796_PM_at	Bbx	1.35228	0.0362726
1449492_PM_a_at	Lect2	1.69996	0.0372182
1437627_PM_at	Mex3d	1.06399	0.0378668
1416419_PM_s_at	Gabarapl1	1.01115	0.0383982
1457669_PM_x_at	Rfc2	1.02622	0.0384051
1430193_PM_at	Casc5	1.19508	0.0384331
1425214_PM_at	P2ry6	1.1099	0.0399799
1434734_PM_at	Rad54b	1.18415	0.0404472
1417939_PM_at	Rad51ap1	1.01752	0.040624
1449954_PM_at	Hyal1	1.01265	0.041035
1424433_PM_at	Msrb2	1.00799	0.0412354
1434170_PM_at	Dcaf12l1	1.02224	0.0413103
1452327_PM_at	Iqsec1	1.28109	0.0417282
1428510_PM_at	Adgrl1	1.0095	0.0420959
1419513_PM_a_at	Ect2	1.11356	0.0423128
1417976_PM_at	Ada	1.0316	0.042669
1428669_PM_at	Bmyc	1.00917	0.0435309
1428449_PM_at	Gtf3c2	1.07445	0.0437776
1449933_PM_a_at	Tsen15	1.26362	0.044034
1430811_PM_a_at	Nuf2	1.0659	0.0440355
1449131_PM_s_at	Cd1d1	1.06725	0.0443342
1437873_PM_at	Zfp799	1.20063	0.0451054
1424659_PM_at	Slit2	1.01763	0.0453758
1418536_PM_at	H2-D4	1.5631	0.046461
1428325_PM_at	Cnpy4	1.14296	0.0467865
1423392_PM_at	Clic4	1.0047	0.0480665
1429452_PM_x_at	Pisd-ps3	1.09371	0.0480665
1425495_PM_at	Zfp62	1.04541	0.0480665
1445091_PM_at	Atr	1.04851	0.0487641
1437067_PM_at	Phtf2	1.00525	0.049094

## Sheet: CHIEF_UPREGULATED_GENES
ProbeID	GeneSymbol	log2FC	Adj.P.Val
1452142_at	Slc6a1	3.19694	6.87343e-05
1449340_at	Sostdc1	6.27347	9.98356e-05
1422434_a_at	2210010C04Rik	3.63386	0.000120483
1443601_at	Gm12888	4.78887	0.000120483
1449199_at	Muc1	2.09338	0.00148013
1448186_at	Pnliprp2	6.33481	0.00148013
1456735_x_at	Pxylp1	2.53261	0.00148013
1432140_at	Gsdma2	1.50233	0.00151719
1457142_at	Necab1	4.91581	0.00172244
1416490_at	Tmed6	3.73615	0.00172244
1417954_at	Sst	3.21458	0.0017556
1418518_at	Furin	2.87004	0.0017556
1438194_at	Slc1a2	2.61977	0.0019571
1417343_at	Fxyd6	4.60533	0.0019571
1428250_at	Gper1	4.52872	0.0019571
1431362_a_at	Smoc2	2.25252	0.0019571
1418626_a_at	Clu	1.3634	0.0019571
1433707_at	Gabra4	1.86049	0.0019571
1421424_a_at	Anpep	3.65775	0.0019571
1417078_at	Lgals2	1.21549	0.00220731
1438613_at	Kcna4	2.97432	0.00222154
1460517_at	Tmem238l	3.2551	0.00223687
1442881_at	Neat1	1.47317	0.00244625
1436470_at	Rims2	3.14669	0.00244625
1443921_at	Ranbp3l	3.20181	0.00262514
1424556_at	Pycr1	4.99442	0.00263393
1416498_at	Ppic	2.64508	0.00263454
1417355_at	Peg3	2.82018	0.00277795
1427063_at	Elapor1	3.51826	0.00277795
1449221_a_at	Rrbp1	1.63697	0.00283308
1454622_at	Slc38a5	4.37007	0.00294308
1417395_at	Klf4	1.7308	0.00334604
1458899_at	Usp53	2.12543	0.00334604
1418149_at	Chga	3.61972	0.00337603
1444602_at	Ophn1	3.9466	0.00337603
1417835_at	Mug1	5.53798	0.00339943
1437258_at	Sprr2a1	1.08625	0.00342458
1435336_at	Celsr2	2.65641	0.00342458
1452556_at	Miga1	1.39996	0.00342458
1453246_at	Rab39b	1.75784	0.00344759
1448021_at	Tent5c	3.2788	0.00355289
1421195_at	Cckar	4.88759	0.0035776
1427368_x_at	Fes	3.97284	0.00359877
1419020_at	Cblif	3.77851	0.00359877
1415777_at	Pnliprp1	4.90334	0.00360195
1418643_at	Tspan13	1.7735	0.00360195
1421396_at	Pcsk1	2.1723	0.00360195
1455913_x_at	Ttr	1.37783	0.00371147
1428541_at	Tcaf1	1.31944	0.0037471
1425233_at	Lypd8l	1.41729	0.00389207
1416588_at	Ptprn	3.04213	0.00389207
1428792_at	Bcas1	1.42951	0.00408823
1425251_at	Ptger3	2.40609	0.00410518
1455956_x_at	Ccnd2	1.80623	0.00448946
1433966_x_at	Asns	1.25764	0.00465877
1455037_at	Plxna2	3.11476	0.00465877
1448980_at	Ghrl	3.29521	0.00477914
1434920_a_at	Evl	1.94595	0.00479074
1460698_a_at	Sec11c	1.06677	0.00486129
1421037_at	Npas2	3.09433	0.00496206
1447493_at	Pirt	1.97491	0.00502632
1434008_at	Scn4b	3.05761	0.00505041
1433662_s_at	Timp2	2.74432	0.00516194
1434273_at	Fam174b	2.26724	0.00539524
1432391_at	Cep85	1.39301	0.00539524
1431630_a_at	Klf3	1.39191	0.00539524
1435033_at	Arhgef4	2.61012	0.00539524
1421375_a_at	S100a6	1.53642	0.00539524
1426300_at	Alcam	1.66329	0.00555387
1453304_s_at	Ly6e	1.90583	0.0056493
1455793_at	Fam149a	1.72142	0.00570426
1440409_at	Gcnt3	1.21118	0.00587812
1428930_at	Tmem29	1.84827	0.00587897
1427797_s_at	Gm37416	1.71353	0.00592274
1421409_at	Msi1	1.98054	0.00608804
1455849_at	Nav1	3.16436	0.00612262
1451441_at	Lypd8	2.36435	0.00612322
1417803_at	Sptssb	1.6617	0.00612322
1429247_at	Anxa6	1.38576	0.00648991
1416108_a_at	Tmed3	1.89466	0.00648991
1433509_s_at	Reep1	1.30529	0.00648991
1437486_at	Gprc5a	2.05683	0.00665379
1429032_at	Mical2	3.19238	0.006841
1417782_at	Cers4	3.08823	0.006841
1452207_at	Cited2	1.92082	0.00685432
1426817_at	Mki67	1.75818	0.00688323
1450431_a_at	Nedd4	1.14417	0.00691799
1451335_at	Plac8	1.26786	0.00700089
1417988_at	Resp18	3.76585	0.00704833
1450852_s_at	F2r	1.0259	0.00719103
1419478_at	Sectm1b	2.70702	0.00777417
1417126_a_at	Rpl22l1	1.06886	0.00801462
1426153_a_at	Dsg2	1.48237	0.0080713
1424357_at	Tmem45b	1.92545	0.00820227
1433735_a_at	Tmem64	1.74314	0.00832828
1417872_at	Fhl1	1.15869	0.00844273
1418355_at	Nucb2	3.84364	0.00866361
1448120_at	Gdf9	2.15043	0.00880992
1434940_x_at	Rgs19	3.48332	0.00901798
1415776_at	Aldh3a2	1.10989	0.00901798
1436119_at	Aldh1l2	3.38115	0.00919308
1425506_at	Mylk	1.82756	0.00923606
1425810_a_at	Csrp1	1.56189	0.00924219
1424783_a_at	Ugt1a10	1.72185	0.00928618
1450744_at	Ell2	1.26384	0.00939919
1434362_at	Soat1	1.80046	0.00956076
1430234_at	Arl14	1.15297	0.00958546
1449233_at	Bhlha15	3.50398	0.00973993
1452416_at	Il6ra	1.83946	0.0098596
1422740_at	Tnfrsf21	1.87245	0.0099618
1427434_at	Naip6	2.06087	0.00997491
1457395_at	Nav2	1.90029	0.0100873
1429775_a_at	Gpr137b-ps	2.87429	0.0103797
1458102_at	Gm37783	2.30378	0.0105538
1422682_s_at	Prss3	2.28666	0.010803
1447181_s_at	Slc7a7	2.00243	0.0108078
1425581_s_at	Galnt7	2.01887	0.0108965
1433598_at	Arglu1	1.25325	0.0110224
1449662_at	Mrpl35	1.74473	0.0114714
1450723_at	Isl1	1.58644	0.0114828
1415972_at	Marcks	1.16709	0.0115122
1443765_at	Rap1gapos	2.05154	0.0115122
1449062_at	Khk	1.32137	0.0115122
1449084_s_at	Sh3d19	1.68144	0.0116321
1453677_a_at	Derl3	3.6512	0.0116321
1448872_at	Reg3g	3.02401	0.0117296
1415954_at	Try4	5.35982	0.0119419
1433634_at	Irf2bp2	1.05642	0.0120123
1436868_at	Rtn4rl1	2.64931	0.0120275
1418800_at	Lmtk2	2.87765	0.0121511
1427176_s_at	Syne4	2.82727	0.0125102
1426915_at	Dapk1	1.74253	0.012581
1416455_a_at	Cryab	2.68831	0.012581
1448767_s_at	Gjb1	1.83652	0.0133471
1417687_at	Lgals12	2.03743	0.013502
1423746_at	Txndc5	1.08677	0.0135806
1417184_s_at	Hbb-bt	5.4266	0.0135806
1424245_at	Ces2c	1.575	0.0142378
1418455_at	Copz2	2.48649	0.0144237
1422134_at	Fosb	2.79386	0.0145082
1417460_at	Gm11951	2.77511	0.0145082
1427092_at	Jak3	2.33862	0.0145592
1450062_a_at	Maged1	1.90921	0.0148029
1418004_a_at	Tmem176b	1.57289	0.0149294
1424968_at	Ces2g	1.22242	0.0149774
1436902_x_at	Gm18207	1.05111	0.0151583
1415885_at	Chgb	3.64743	0.0151583
1428105_at	Tpx2	1.67973	0.0151939
1433795_at	Tgfbr3	1.47078	0.0151986
1450220_a_at	Spdef	2.23088	0.0152077
1423754_at	Ifitm3	2.61763	0.0156009
1455711_at	Dtx4	1.97706	0.0156212
1437211_x_at	Elovl5	3.00993	0.0157247
1432189_a_at	Sox5	1.80029	0.0157247
1425458_a_at	Grb10	2.97516	0.0159262
1419519_at	Igf1	1.3576	0.0159981
1417871_at	Hsd17b7	1.98668	0.0159981
1441476_at	Socs2	2.6644	0.0161263
1452757_s_at	Hba-a1	6.4666	0.0161695
1454858_x_at	Mettl7a1	1.327	0.0166322
1417932_at	Il18	1.13196	0.0175908
1419595_a_at	Ggh	1.75707	0.0175908
1452217_at	Ahnak	1.37149	0.0180068
1444709_at	Invs	1.7607	0.0180181
1450139_at	Ern2	1.58971	0.0181023
1433529_at	Pamr1	2.14478	0.0181166
1451336_at	Lgals4	1.5031	0.0181166
1426313_at	Babam2	1.02914	0.0183292
1419249_at	Cdk14	2.20944	0.0184357
1426812_a_at	Niban2	2.15194	0.0184573
1422211_a_at	B3gnt3	1.50928	0.0185034
1427573_at	Chic1	1.01185	0.0185034
1457423_at	Nalcn	3.38178	0.0186208
1440037_at	Pbx1	1.45814	0.0187249
1457140_s_at	Rassf10	2.78553	0.0187315
1448524_s_at	Ssr4	1.22687	0.018745
1443408_at	Gm44985	1.57384	0.018745
1417267_s_at	Fkbp11	3.14276	0.0189077
1450027_at	Sdc3	1.43653	0.0189077
1424502_at	Oit1	1.08248	0.0191037
1449999_a_at	Cacna2d1	2.17507	0.0194161
1440186_s_at	Psapl1	3.02865	0.0194161
1444688_at	Med15	2.65691	0.0199408
1429805_at	Myo1a	1.76548	0.0199586
1425519_a_at	Cd74	2.34978	0.0199586
1423494_at	Gm6557	1.57484	0.0200058
1430717_at	Fam83e	1.81099	0.0206416
1430899_at	Muc5ac	1.67473	0.0215141
1438501_at	Rps17	2.62701	0.0215141
1455610_at	Synm	2.76048	0.0215141
1450988_at	Lgr5	3.13608	0.0215141
1449079_s_at	St3gal6	3.75334	0.0215141
1431254_at	Kbtbd11	2.88499	0.0215141
1448854_s_at	Gm7298	4.94012	0.0218591
1455995_at	Arfgef3	1.81538	0.021873
1455435_s_at	Chdh	1.31808	0.0223379
1429688_at	Arntl2	3.50802	0.0233376
1436766_at	Luc7l2	1.25514	0.0233996
1448501_at	Tspan6	1.77599	0.0233996
1458873_at	Zbtb41	1.71366	0.0233996
1436203_a_at	Sntb1	1.33486	0.0235663
1424806_s_at	Tmem214	1.29901	0.0236466
1426851_a_at	Ccn3	3.54818	0.0236677
1434534_at	Dsc3	3.01967	0.0239674
1429543_at	Itga1	1.77725	0.0239674
1438558_x_at	Foxq1	1.39646	0.023988
1449325_at	Fads2	2.09106	0.023988
1418206_at	Sdf2l1	1.43787	0.0242344
1425701_a_at	Rgs3	2.33127	0.024538
1441587_at	Plch2	2.83798	0.0248975
1417470_at	Apobec3	2.06477	0.0252801
1460302_at	Thbs1	2.15325	0.0262443
1451547_at	Iyd	1.64898	0.0263862
1435211_at	Ttc12	1.0901	0.0264807
1459807_x_at	P4htm	1.73246	0.0265826
1435945_a_at	Kcnn4	1.81408	0.026637
1436481_at	Atp7b	1.30055	0.026809
1438496_a_at	Ints6l	3.30356	0.0268666
1454713_s_at	Hdc	3.9215	0.0274527
1435652_a_at	Gnai2	1.06764	0.0275408
1428393_at	Nrn1	1.68656	0.0277626
1450389_s_at	Pip5k1b	1.74544	0.0277632
1453007_at	3110082I17Rik	1.62545	0.0278741
1448380_at	Lgals3bp	1.08081	0.0278762
1448966_a_at	Nfat5	1.66323	0.0278762
1423596_at	Nek6	1.39929	0.0282115
1416250_at	Btg2	1.05117	0.0283824
1452592_at	Mgst2	1.95665	0.0286783
1448143_at	Aldh2	1.3128	0.0288457
1435473_at	Ppp1r26	2.07567	0.0291313
1448842_at	Cdo1	3.19547	0.0294945
1460167_at	Aldh7a1	2.01653	0.0298376
1448609_at	Tst	1.22388	0.0300803
1424266_s_at	Ces1f	2.63479	0.0300803
1435939_s_at	Hepacam2	2.18882	0.0301929
1456739_x_at	Armcx2	3.56411	0.0306225
1424509_at	Cd177	2.41856	0.0307253
1421075_s_at	Cyp7b1	3.10597	0.0307253
1437059_at	Sox21	1.15435	0.0307253
1423321_at	Myadm	1.38017	0.0307724
1456418_at	Kcnj13	1.90609	0.0308757
1428988_at	Abcc3	1.1479	0.0319699
1449107_at	Nudt4	1.30134	0.0321677
1442762_at	Ttll10	3.01072	0.0321677
1459903_at	Sema7a	2.23314	0.0321677
1418791_at	Sh3gl2	1.53659	0.0322914
1416832_at	Slc39a8	3.00868	0.0322914
1418752_at	Aldh3a1	1.51686	0.0322914
1436845_at	Axin2	1.59028	0.0323403
1421112_at	Nkx2-2	1.67753	0.0324485
1430307_a_at	Gm7049	1.18085	0.0325995
1460427_a_at	Adam28	1.63142	0.0325995
1416326_at	Crip1	1.41507	0.032607
1454909_at	Tacc1	2.24381	0.0336052
1424240_at	Arfip2	1.22978	0.0338095
1431119_at	Dnajb13	1.22683	0.0340721
1417649_at	Cdkn1c	3.95589	0.0340721
1453936_at	Gm15821	1.68498	0.0341813
1425336_x_at	H2-K1	1.19434	0.0341813
1456428_at	Cxcl15	2.0116	0.0344099
1451353_at	Tm6sf1	1.45534	0.0344549
1416229_at	Rfk	1.01285	0.0344549
1417065_at	Egr1	1.08444	0.0344549
1449202_at	Sema4g	1.17112	0.0344578
1437621_x_at	Gm7669	3.18313	0.0345791
1453242_x_at	Gm3912	1.23105	0.035668
1427961_s_at	Ugt2b34	1.15393	0.035668
1452071_at	Slc4a4	1.11112	0.0357523
1453614_a_at	Nfe2l3	1.73077	0.0359343
1417585_at	Nup210	1.49414	0.036081
1451755_a_at	Apobec1	1.67751	0.0362594
1417257_at	Cel	2.17327	0.036607
1421850_at	Map1b	1.95313	0.0366479
1455923_at	Kctd8	1.06826	0.036709
1457150_at	Eif4g1	1.61641	0.0367091
1448046_at	Hspa5	1.90156	0.0367335
1435763_at	Tbc1d16	1.44652	0.0367653
1435203_at	Man2a2	2.44206	0.0372294
1424808_at	Lama4	1.56202	0.0376295
1455162_at	Ttc39a	1.05185	0.0376864
1418773_at	Fads3	1.35094	0.0384819
1460607_at	Igsf11	2.00604	0.0388541
1449585_at	Il1rap	1.43384	0.03899
1450955_s_at	Sort1	1.03086	0.0392147
1422158_at	Clstn2	1.91829	0.0395623
1418169_at	Zcchc14	1.51461	0.0402656
1448777_at	Mcm2	1.14408	0.0410857
1435370_a_at	Ces1d	3.49714	0.0412839
1432307_at	1700086D15Rik	1.27364	0.0413498
1426302_at	Tmprss4	2.34514	0.0415466
1416502_a_at	Preb	1.04744	0.0416824
1456480_at	Fry	2.14685	0.0421685
1417812_a_at	Lamb3	1.83453	0.0423947
1419295_at	Creb3l1	1.53938	0.0423947
1419504_at	Mogat1	1.47835	0.042448
1432363_at	Gm3336	1.90501	0.0424742
1420484_a_at	Vtn	2.54971	0.0425775
1434429_at	Syt16	1.31334	0.0430179
1434714_at	Ero1b	2.01559	0.0431458
1418049_at	Ltbp3	2.97971	0.0432454
1423311_s_at	Tpbg	2.53799	0.0432454
1420518_a_at	Igsf9	1.61074	0.0434307
1439607_at	Slc7a14	2.17393	0.0443792
1444395_at	Dixdc1	2.37625	0.0445801
1452671_s_at	Lman1	1.15952	0.0445801
1424050_s_at	Fgfr1	1.05313	0.0446555
1424843_a_at	Gm22357	1.10083	0.0446555
1419869_s_at	Hdlbp	1.01217	0.0446682
1416591_at	Rab34	1.76601	0.0446908
1418891_a_at	Rab3d	1.55191	0.0447276
1416673_at	Bace2	1.58844	0.0447276
1424549_at	Degs2	1.6352	0.0447276
1416698_a_at	Cks1b	1.00498	0.0449576
1417502_at	Tspan7	1.6443	0.0449576
1417829_a_at	Rab15	2.06818	0.0449576
1458264_at	AW046200	2.72515	0.0453014
1429514_at	Plpp3	2.26835	0.0457889
1435255_at	Plxnb1	1.35109	0.0457889
1419148_at	Avil	1.45071	0.0458156
1425775_at	Zfp820	1.285	0.0463544
1455790_at	E2f2	2.02408	0.0465823
1426547_at	Gc	3.09759	0.0466308
1439995_at	Slc9b2	1.53549	0.0466599
1419764_at	Chil3	1.80104	0.0467358
1429185_at	Arhgef26	2.69258	0.0468443
1416497_at	Pdia4	1.255	0.0469279
1423680_at	Fads1	1.94487	0.047565
1418908_at	Pam	1.47198	0.0475846
1430099_at	4930509E16Rik	3.90527	0.0476256
1448696_at	Heph	2.24813	0.0477521
1429009_at	Snrnp70	1.77173	0.0487427
1454942_at	Niban1	2.45591	0.0496658

## Sheet: CHIEF_UPREGULATED_Busslinger
symbol	log2FC	Adj.P.Val
Igfbp2	2.69239	5.79869e-140
Rnase1	2.36904	3.18313e-138
Hecw2	2.45643	7.25433e-138
Rasgrp3	2.26621	8.85257e-136
Kank1	2.06842	5.05309e-134
Cox7a1	2.04638	5.99202e-132
Slc2a4	1.77407	4.52727e-131
Pdlim4	1.75608	1.92402e-125
Bmpr1b	1.62488	2.536e-124
Pcp4l1	2.27541	2.27978e-121
Slc26a9	1.97105	2.86642e-115
Cdkn2b	2.53089	7.95033e-115
Rdh7	1.86426	1.68427e-114
Apoa4	2.40227	6.4713e-111
Cd36	2.44284	1.27893e-108
Kcne2	3.07616	2.67777e-107
Fabp12	1.5573	1.51985e-106
Usp2	1.8606	1.72767e-105
1600029D21Rik	2.3837	2.24114e-104
Glod5	1.46827	3.81573e-99
Arhgef6	1.05013	2.08878e-96
Tex15	1.33665	3.58265e-96
Me3	1.17343	1.20965e-94
Ndrg2	2.45652	1.84738e-94
B4galnt2	1.89296	4.87844e-94
Fut9	2.71364	1.05191e-89
Sept6	1.75464	3.28644e-86
Tns1	2.40479	1.38807e-84
Dbn1	1.48377	2.26258e-84
Pthlh	1.02095	1.56455e-83
Grem2	1.62242	4.57584e-83
Akap2	1.69384	2.41532e-82
Fa2h	3.43613	7.10261e-82
Runx1t1	1.82258	2.53938e-81
Gpr155	1.57517	4.59452e-81
Cytip	1.18338	1.07016e-79
Frem2	1.12981	1.3312e-79
Pfkfb3	1.3736	1.41869e-79
Fabp3	3.84355	2.72291e-79
Lonrf1	1.62933	2.45223e-76
Tnni3	4.09858	2.93264e-76
Kcnj16	2.2193	4.48093e-76
Ak1	1.78789	8.67115e-76
Peli2	1.63098	1.42417e-74
Sec14l4	1.56383	1.74894e-74
Esrrg	3.51964	1.07547e-73
Ppargc1a	2.11717	1.59714e-72
Ckb	3.76931	7.07031e-71
1810010D01Rik	5.26639	3.24616e-70
Itpr2	1.95776	1.13694e-68
Osbpl1a	1.77731	1.7474e-68
Obp2a	1.26978	3.85806e-68
Ldhb	3.52251	3.46554e-67
Hamp2	1.99075	5.14433e-67
Cobl	1.83932	6.8306e-67
Sgk1	2.27084	9.15644e-67
Prss23	2.69877	1.58839e-66
Slc16a7	1.97876	3.61103e-64
Lpl	2.97009	1.18048e-63
Kcnq1	3.15142	2.73729e-63
Cds1	1.95547	4.09865e-63
Gmpr	1.83516	3.03162e-62
Tmem86a	1.30283	7.03239e-62
Tmem50b	2.4276	1.9736e-61
Mfsd4	2.63525	4.31733e-61
Dusp6	1.86997	7.19048e-61
St3gal5	1.77851	1.49486e-60
Vegfb	2.18571	4.76184e-60
Nr0b2	1.06476	1.43708e-59
Slc4a2	2.43297	2.33713e-59
Apoa1	4.95912	3.19674e-59
Atp4b	4.98397	4.97672e-59
Acadsb	2.69343	1.08398e-58
Ifi27l1	3.32752	4.87848e-58
Sfxn3	1.25849	9.85731e-58
Dst	2.10327	1.02528e-57
Atp4a	3.9384	1.2038e-57
Clic6	3.75824	1.22581e-57
Filip1l	2.08315	2.73996e-57
Slco3a1	1.38155	3.5043e-57
Snx6	2.75911	4.18584e-57
Oxct1	3.59642	1.09312e-56
Phyh	2.87132	1.70353e-56
Aqp4	3.22743	1.98375e-56
Cox6c	2.19092	2.21733e-56
Ppp1r1b	2.14371	2.76019e-56
mtNd1	2.33194	2.98143e-56
mtNd2	2.49746	4.08661e-56
mtCo2	2.00641	9.32136e-56
Sod2	2.00358	1.14065e-55
Uqcrfs1	2.11168	1.31777e-55
Slc25a3	1.84024	1.82707e-55
mtNd4	2.22165	4.20694e-55
Cox5b	1.92181	4.21327e-55
Endod1	1.55673	4.96087e-55
mtCytb	2.1012	5.65656e-55
Fth1	1.63505	7.68535e-55
Cox7b	1.88842	7.72097e-55
mtNd3	2.21253	9.47656e-55
Cox6a1	1.79689	1.07192e-54
Cox6b1	1.83665	1.10711e-54
Atp5h	1.6103	1.58528e-54
Prdx5	2.39479	1.77358e-54
Cox17	2.03224	2.0138e-54
Uqcrq	1.90672	2.13026e-54
Gga2	1.81694	2.55451e-54
Pitpnc1	1.6311	2.7915e-54
Pkm	1.59332	3.31553e-54
Aco2	1.86554	4.68104e-54
Hibadh	2.2108	4.68187e-54
Sgms2	2.12493	4.74579e-54
mtCo3	2.07102	5.19831e-54
Ermp1	1.76346	5.59036e-54
mtNd4l	2.56758	5.63117e-54
Slc12a7	1.9269	7.39057e-54
Tmem161b	1.55015	1.65035e-53
Pttg1ip	1.60279	1.67527e-53
Dbt	2.1893	1.80074e-53
mtNd5	1.95772	4.68881e-53
Ptprd	1.75406	5.43362e-53
Atp5c1	1.30215	1.18698e-52
Ezr	1.60067	1.33724e-52
mtAtp6	1.59735	1.46625e-52
mtCo1	1.74383	1.87783e-52
Pgam1	1.79046	1.93409e-52
Cycs	1.78498	3.4301e-52
Aldh1a1	1.70664	5.98627e-52
Ndufa10	1.74845	7.13573e-52
Cat	1.93535	1.0149e-51
Sdhb	1.60424	1.17763e-51
Chchd10	1.75674	1.22549e-51
Hsd17b10	1.84014	1.27805e-51
Bckdhb	1.48719	1.76077e-51
D10Jhu81e	1.74514	2.5904e-51
Acsl1	1.61683	2.74561e-51
Mccc1	1.82814	2.75132e-51
Ndufab1	1.67578	2.878e-51
Slc25a4	1.92606	4.08252e-51
Atp5k	1.64614	6.2208e-51
Ahcyl2	2.13603	6.51306e-51
Dtnbp1	1.59816	7.09392e-51
Tmx2	1.79448	1.14265e-50
mt-Rnr2	1.63219	1.3258e-50
Myo19	1.04322	1.56904e-50
Lgals1	1.19963	2.0696e-50
Mdh1	1.62234	2.88481e-50
Cox8a	1.18597	3.57172e-50
Micall1	1.08166	3.81962e-50
Ndufb8	1.6456	5.32835e-50
Ndufa5	1.76868	6.93489e-50
mt-Rnr1	2.5743	8.92095e-50
Uqcrh	1.36346	1.12933e-49
Cs	1.46605	1.15364e-49
Ogdh	1.4343	2.04944e-49
Atp5g3	1.30782	3.34111e-49
Ndufs3	1.72268	3.58093e-49
Ndufa3	1.64241	4.44407e-49
Tmem106b	1.69603	9.17045e-49
Ndufa8	1.52013	1.11037e-48
Smarcd3	1.14476	1.11495e-48
Acat1	1.60625	1.19194e-48
Slc25a5	1.30158	1.23573e-48
Pde1c	1.4852	1.26042e-48
Car8	1.21246	1.34499e-48
Uqcrb	1.31507	1.4025e-48
Aldh6a1	1.75237	1.86859e-48
Mpc2	1.68169	5.16637e-48
Ivns1abp	1.64481	5.8495e-48
Chchd2	1.02807	6.62711e-48
Atp5g1	1.54085	1.41348e-47
Slc7a8	1.41854	2.54993e-47
Atp5b	1.28409	2.67912e-47
Dnajc15	1.55968	2.9066e-47
Gabarapl1	1.99472	3.43752e-47
Ank3	1.63931	3.88139e-47
Sdhc	1.44872	9.08231e-47
Acadl	1.51221	1.78924e-46
Cnn3	1.68746	4.04727e-46
Ndufv1	1.44797	4.95858e-46
Gpx4	1.52696	6.46793e-46
Rab5b	1.5696	7.40967e-46
Herc3	1.26843	1.44756e-45
Glul	2.16646	2.72715e-45
Rnf128	1.39044	5.00924e-45
Cox7a2	1.59643	6.06541e-45
Ndufs1	1.50101	6.14735e-45
Bcat2	1.67844	7.10577e-45
Atp5a1	1.15268	8.35761e-45
Ykt6	1.45882	1.01823e-44
Ndufv2	1.34086	1.12421e-44
Etfa	1.45787	2.8629e-44
Rnase4	1.19997	1.09194e-43
Ndufb11	1.18441	1.30206e-43
Atp5j2	1.30414	1.43285e-43
mtAtp8	1.60621	1.43453e-43
Arhgap26	1.05389	1.65066e-43
Ppargc1b	1.51424	3.62312e-43
Tbc1d9	1.57627	6.16275e-43
Kcnj15	1.55503	8.33625e-43
Ndufa2	1.34844	9.32181e-43
Gpt2	1.68655	1.06368e-42
Adhfe1	1.18444	1.09445e-42
Phlda1	1.61111	1.11395e-42
Ndufs2	1.48205	2.31802e-42
Acadm	1.48562	2.32621e-42
Ndufb10	1.39109	2.97457e-42
Mdh2	1.25311	4.31512e-42
Rap1gap2	1.28317	4.96535e-42
mt-Tw	1.06141	7.098e-42
Auh	1.66665	7.18017e-42
Cyc1	1.37588	1.06813e-41
Prrg2	1.4343	2.32008e-41
Slc25a39	1.19306	4.22785e-41
Ndufa13	1.35422	4.92639e-41
Hadh	1.21833	5.06411e-41
Cox5a	1.31962	6.29708e-41
Dlst	1.35772	6.93449e-41
Adipor2	1.32159	1.24991e-40
2410015M20Rik	1.32321	1.64181e-40
Prkcz	1.24693	2.22799e-40
Sdha	1.37101	3.47547e-40
Sgpp1	1.31826	3.93289e-40
mtNd6	1.6085	4.38513e-40
Grhpr	1.33068	6.23227e-40
Pm20d2	1.13369	8.07645e-40
Prps2	1.57897	1.16894e-39
Got1	1.40815	1.46912e-39
Fam63b	1.38821	1.49694e-39
Etfb	1.2235	2.5183e-39
Mpc1	1.5038	2.8613e-39
Tmem171	1.55076	3.13534e-39
Chchd7	1.39257	3.71465e-39
Ralgapa2	1.35281	4.22616e-39
Dcbld2	1.44768	4.86211e-39
Ndufb3	1.18296	9.00615e-39
Immt	1.2243	1.00259e-38
Rcan1	1.10917	2.73398e-38
Ndufc2	1.25182	3.91259e-38
Ndufb9	1.33684	4.8872e-38
Fam195a	1.17732	1.01412e-37
Epn3	1.22205	1.08337e-37
Ndufb5	1.15193	1.18489e-37
Idh3b	1.22831	1.2683e-37
Ndufb6	1.31295	1.36363e-37
Hadhb	1.14281	1.39445e-37
Atp5j	1.04906	1.95516e-37
Uqcrc2	1.21362	3.07369e-37
S100a1	1.3123	4.93076e-37
Baiap2l1	1.34778	6.4506e-37
Ndufs7	1.19258	6.65655e-37
Ndufc1	1.29303	7.22194e-37
Rbpms	1.21606	1.00859e-36
Ndufa12	1.0789	1.26035e-36
Minos1	1.14678	1.28381e-36
Atp5o	1.06854	1.37954e-36
Dtna	1.11176	5.13291e-36
Pacsin2	1.29124	7.12884e-36
Ndufb7	1.22576	8.52976e-36
Cd320	1.05272	1.03147e-35
Gbas	1.21409	1.68592e-35
Ndufb4	1.07833	1.75326e-35
Serinc3	1.1057	2.78776e-35
Ndufa6	1.16195	3.20782e-35
Elovl1	1.25307	4.29022e-35
Pptc7	1.28705	4.64954e-35
Ndufa7	1.14968	5.57866e-35
Tmem14c	1.05632	5.8624e-35
Akt2	1.24456	6.00989e-35
Atp6v0e	1.18615	1.18134e-34
Hip1r	1.32993	1.72181e-34
Cox4i1	1.1169	1.79916e-34
Myeov2	1.20701	3.151e-34
Fchsd2	1.17447	3.6727e-34
Bckdha	1.215	3.81986e-34
Pfkl	1.05048	4.54135e-34
Cmtm6	1.18538	7.99524e-34
Ndufb2	1.10084	9.33485e-34
Lbh	1.1874	9.37755e-34
Got2	1.27519	1.42843e-33
Tinagl1	1.03406	1.65708e-33
Echs1	1.19921	1.77551e-33
Enpp5	1.2454	1.85818e-33
1110001J03Rik	1.16016	2.10782e-33
Bola3	1.38266	3.61016e-33
Ndufa11	1.09943	6.28319e-33
Uqcrc1	1.11496	6.56094e-33
4930402H24Rik	1.02986	1.21114e-32
Gstk1	1.22616	1.26208e-32
Enpp4	1.35593	2.30865e-32
Uqcr11	1.1699	2.38027e-32
Acadvl	1.16706	3.145e-32
Mrpl34	1.11849	7.2041e-32
Idh2	1.36606	1.09865e-31
Etfdh	1.22024	1.45221e-31
Acot13	1.24404	1.51563e-31
Phb	1.12259	1.61177e-31
Ephb3	1.01792	1.68073e-31
Pnpla2	1.11193	1.79367e-31
Uqcr10	1.00567	2.02768e-31
Ndufs8	1.00091	3.78005e-31
Pdlim7	1.03367	4.01347e-31
Pdhb	1.13241	4.75227e-31
Clybl	1.1461	1.0856e-30
Bmyc	1.1929	1.30594e-30
Ndufv3	1.04091	1.33589e-29
Idh3g	1.05134	1.34714e-29
Vldlr	1.04006	1.37156e-28
Spire1	1.25203	1.79659e-28
Ivd	1.03538	3.24203e-28
Brap	1.04487	3.32997e-28
Eps8l2	1.06645	3.37813e-28
Pcca	1.22921	4.88595e-28
Retsat	1.01433	5.69307e-28
Ntan1	1.04396	6.54861e-28
Macrod1	1.17223	7.06773e-28
Crat	1.02193	1.06665e-27
Raf1	1.24922	1.51165e-27
Mcur1	1.07033	2.55264e-27
Il17re	1.08666	3.58577e-27
Idh3a	1.19183	5.18864e-27
Coq9	1.07163	2.45959e-26
Cmss1	1.48371	3.51598e-26
Prdx3	1.05973	5.62467e-26
Cobll1	1.14737	1.4169e-25
Ephx2	1.04834	1.58027e-25
Cox20	1.00016	2.19094e-25
Hibch	1.03411	7.08494e-25
Cep350	1.36379	9.18648e-25
Iqsec1	1.03277	1.8406e-24
Hpgd	1.02685	2.39632e-24
Aifm1	1.02113	5.54061e-24
Scnn1a	1.13591	1.4742e-23
Tmem184a	1.05946	3.8586e-23
Rbbp9	1.11839	4.62889e-21
Ifi27l2b	1.28179	3.59689e-16

## Sheet: CHIEF_UPREGULATED_scRNAseq_Fig2
symbol	log2FC	Adj.P.Val
Lrit3	1.02848	3.38231e-92
Fxyd6	1.752	1.58579e-76
Gm12235	1.25343	2.59774e-76
Zfp536	1.71144	4.26367e-75
Pla2g1b	2.30391	9.26122e-75
Gm44661	1.60237	1.96455e-74
Clps	2.10293	6.32182e-74
Furin	3.10074	9.7549e-72
Gm10647	1.3478	2.3815e-69
Prickle2	1.80112	2.11418e-68
Gif	1.95051	6.85998e-67
Tmed6	2.22964	4.51995e-63
Gm42995	1.75905	6.55653e-62
5330417C22Rik	1.62055	8.49652e-62
Gm43187	1.32574	1.98647e-59
Try4	2.24321	2.55127e-59
Pnliprp2	1.65005	7.67092e-59
Tmed3	1.54587	1.8157e-57
Nupr1	3.20971	8.31069e-57
Selenop	1.65005	3.12385e-55
Cckar	1.55398	9.24862e-55
Anpep	1.4792	1.77694e-53
Heyl	1.81555	4.66406e-53
Necab1	2.98049	2.65578e-51
B2m	1.1218	3.08148e-50
Cst3	1.16561	5.15123e-50
Gm37845	1.12264	1.27564e-49
Try5	1.92133	1.58345e-49
Ell2	1.81811	1.19454e-48
Ghr	1.42706	1.31794e-48
Catsperg1	1.46275	3.55902e-47
Gm3854	1.3491	1.03671e-46
Ggh	1.50025	1.61408e-46
Habp2	1.00743	1.38732e-45
Gm42963	1.97084	5.61935e-45
Tgfb3	3.38828	9.32461e-44
Gper1	2.04812	1.26756e-43
Ces3a	1.1035	1.994e-43
Ramp3	1.06097	7.18928e-42
Gm43151	1.1506	1.54823e-41
Caps2	1.22457	2.13997e-41
Gm6145	1.39316	2.73056e-41
Try10	3.02955	3.65031e-41
Xlr4a	1.11057	5.40745e-41
Pga5	1.20944	1.94911e-40
Gm37584	1.26066	3.64102e-40
Pnliprp1	1.64586	4.10669e-40
Pdgfa	1.48004	1.71501e-39
Hspa12a	2.05129	2.58953e-39
Tmprss15	1.54628	4.65413e-39
Gm18301	1.35903	5.85518e-39
Pld3	1.05537	3.08818e-38
Gm5771	2.95693	4.55767e-38
Gm45769	1.29623	1.58652e-36
Prss1	4.13711	7.34955e-36
Pbx1	1.05557	1.76007e-35
Gm43728	1.02526	2.45608e-35
Gm38342	2.15055	5.72142e-35
Ctrl	1.18046	9.14343e-35
Gm4876	1.38989	1.40637e-34
Trp53inp2	1.25923	1.43404e-34
Tmem181b-ps	1.30861	3.69047e-34
Mfng	1.63042	4.25438e-34
Rsph9	1.27122	6.93301e-34
Tpsb2	1.58338	1.34139e-33
8430408G22Rik	1.62803	1.7096e-33
Pde4b	1.69056	5.78834e-33
Kcnh1	1.09904	1.27104e-32
Pnlip	1.75233	1.70735e-32
C130060C02Rik	1.00148	1.76708e-32
Gm45885	1.75924	1.90864e-32
Spata31d1a	1.09498	3.90954e-32
Cdkn1c	2.26754	6.78524e-32
Slc5a8	1.06214	1.27266e-31
Kcna4	2.26716	3.36738e-31
Prss3	2.27587	3.96484e-31
AC140449.1	1.14861	5.94067e-31
Gm44851	2.87185	3.83964e-30
Gm2a	1.08293	1.84644e-29
Grm8	2.87321	2.79707e-29
Slc38a5	2.03969	4.87149e-29
Aldh6a1	1.05561	5.69484e-29
Nucb2	1.67106	1.31128e-28
Cpq	1.29869	1.4592e-28
Bglap	1.12159	3.91415e-28
Scara5	1.36979	6.59985e-28
Mest	1.17465	6.75712e-28
Tcf24	1.64178	3.2497e-27
Ttr	1.38381	7.74691e-27
Gm527	1.7207	1.06496e-26
Tob1	1.0129	2.15913e-26
Matk	1.16273	2.47386e-26
Gm11844	1.44022	3.00566e-26
Gm4922	1.2656	3.6837e-26
Ccnb2-ps	1.51531	7.29623e-26
Smoc2	2.33707	7.33276e-26
Cbs	2.31084	9.76184e-26
Pamr1	3.27543	1.06081e-25
Tppp3	1.58989	1.41096e-25
Gm12298	1.90594	8.60615e-25
G0s2	1.4725	9.97267e-25
Gm43898	1.06654	1.77248e-24
Alb	2.33445	2.26891e-24
Gm43373	1.89226	2.47864e-24
Tbxas1	1.88853	2.65182e-24
Timp2	1.48294	4.65034e-24
Maged1	1.38878	7.11677e-24
9130015G15Rik	1.83924	1.09871e-23
3830403N18Rik	1.14331	1.1655e-23
Ero1lb	1.68701	1.24186e-23
9230104M06Rik	1.78892	2.23713e-23
Cldn8	1.50603	2.70437e-23
Gm44068	1.19064	3.82899e-23
Clcn3	1.05346	3.86558e-23
A830005F24Rik	1.22405	3.97352e-23
D2Bwg1423e	1.75888	6.9253e-23
St3gal6	1.07215	2.10041e-22
Ly6e	1.44564	3.76044e-22
Ttpa	1.5879	4.04928e-22
Glis1	1.37453	4.45381e-22
AC166359.1	1.18542	4.57668e-22
Gm28379	1.23593	5.01848e-22
Fbln5	1.75482	6.31398e-22
Myh11	1.37923	6.48966e-22
Bpifb1	1.11468	8.53182e-22
Copz2	1.05465	1.02105e-21
Engase	1.78406	1.48932e-21
2610507I01Rik	1.16802	1.5721e-21
Gm10334	4.07524	1.90627e-21
Gm12888	2.18914	6.67713e-21
Lhfpl1	1.16332	6.74954e-21
Cnksr2	1.10042	1.61724e-20
Gm20036	1.10476	2.53616e-20
4930599N24Rik	1.7821	3.03561e-20
Gm37314	2.28952	3.79614e-20
Sema7a	2.13157	4.83791e-20
Nuak1	1.14138	4.88704e-20
9430018G01Rik	1.57534	6.69276e-20
Stxbp4	1.08805	9.62262e-20
1810064F22Rik	1.2983	1.05822e-19
Slc27a1	1.09408	1.68869e-19
Gm26550	1.49894	2.00247e-19
6720483E21Rik	1.25996	2.08427e-19
Plpp3	1.79664	2.46062e-19
Jazf1	1.57782	2.74614e-19
Lgr5	1.50746	3.53826e-19
Gm15765	1.8016	4.16476e-19
Agtr1a	1.81058	5.77184e-19
Nrtn	1.05908	8.0823e-19
Zfp449	1.03023	9.63328e-19
Ttc12	2.10228	1.29573e-18
Cap2	1.63942	1.42461e-18
Nkpd1	1.33579	2.20761e-18
Mgp	1.73062	2.52688e-18
Glb1	1.52775	2.69183e-18
Gm43294	2.0323	2.94426e-18
Rgs11	1.08444	3.1868e-18
AA386476	1.00193	3.20569e-18
Gm43560	1.00784	3.53108e-18
Atp8b2	1.15384	3.62537e-18
Nkain4	1.07383	4.30406e-18
Calcoco1	1.51044	4.63569e-18
Gm37874	1.14782	4.98878e-18
Grhl3	1.06757	5.17368e-18
Gm15527	1.51528	7.68501e-18
Dixdc1	1.55832	8.00161e-18
Igsf11	1.16081	8.18293e-18
Ptgds	1.6115	1.08411e-17
Gm20627	1.42261	1.11935e-17
Tbx15	1.3007	1.16452e-17
Cited1	1.28271	1.26373e-17
Bmf	1.01534	1.7133e-17
Gm10258	1.34572	2.08302e-17
Hamp2	1.28233	2.54128e-17
Gm4117	1.85873	2.61209e-17
4931440F15Rik	1.19581	5.07574e-17
Ptpro	2.65948	6.63403e-17
Ttll13	1.07441	6.86685e-17
Gm19863	1.15576	7.39783e-17
Sfxn4	3.37294	8.1045e-17
Tmem64	1.96639	1.08292e-16
Bckdha	1.00916	1.3083e-16
Gm35572	1.94691	1.83549e-16
Arhgef4	1.21434	2.16721e-16
AC149090.1	1.05287	2.30822e-16
4933417O13Rik	1.0195	2.42613e-16
Afm	1.24169	2.56059e-16
Vegfc	1.38671	3.4769e-16
Hdac11	1.53527	3.60174e-16
1500004A13Rik	1.16213	4.37827e-16
Pnrc1	1.01092	4.58308e-16
Gm44699	1.08983	4.74387e-16
Zfp446	1.24493	4.89689e-16
Edem2	1.44352	4.96168e-16
Oplah	1.5957	5.98577e-16
Gm43747	1.40792	6.95567e-16
Dram1	1.39083	1.15058e-15
Gm43429	1.2508	1.16546e-15
Tatdn3	1.34028	1.99024e-15
Gm42941	1.37406	2.10641e-15
Icam1	1.15737	2.11184e-15
Slc25a23	1.48509	2.4089e-15
Ush1g	2.0024	2.85143e-15
Slc38a4	1.04998	3.17586e-15
Dnd1	1.69313	3.34432e-15
Echdc2	1.00072	3.59465e-15
Pbld1	1.71206	4.42465e-15
Maged2	1.33999	4.99821e-15
AC140477.2	1.01991	5.03469e-15
Thbs1	1.64818	5.44274e-15
Lekr1	1.43168	6.13639e-15
AI429214	1.5351	6.92589e-15
Kif12	1.00303	7.00874e-15
AC112680.3	1.06203	7.80311e-15
Fam189a2	1.26586	8.28517e-15
C430014B12Rik	1.60741	8.74264e-15
Tex9	1.06767	8.98567e-15
Zfp563	1.42316	8.99108e-15
Gm42446	1.71887	1.17955e-14
Sorbs2os	1.06661	1.41568e-14
Ccdc154	1.15271	1.41645e-14
Ltbp3	1.51881	1.658e-14
Gm43374	1.08841	1.91118e-14
Hykk	1.71583	3.65682e-14
Gm29585	1.23174	4.57355e-14
A930038B10Rik	1.19096	5.58459e-14
Ikbip	1.00148	6.28104e-14
Gm8113	1.71023	8.89791e-14
Gprin3	1.23072	9.55004e-14
5730409E04Rik	1.27022	1.27206e-13
Kank1	1.95107	1.54082e-13
Platr6	1.10661	1.94302e-13
Rufy2	1.19955	2.02233e-13
Naip6	1.73467	2.28012e-13
Fn3k	1.02448	2.3222e-13
Gm43254	1.98081	2.61383e-13
AC153912.3	1.50308	2.70071e-13
Trim50	1.81595	2.97781e-13
AL645783.1	1.56913	3.1051e-13
Gm37415	1.32821	3.11003e-13
Nav2	1.13219	6.61823e-13
Klhdc8a	1.67818	7.38028e-13
AC140363.2	1.19031	8.47259e-13
2610206C17Rik	1.11615	8.63024e-13
Rab34	1.65626	1.50966e-12
CT009757.6	1.93022	1.93785e-12
Acad12	1.03988	2.43769e-12
Pip4k2b	1.03908	2.74438e-12
E130102H24Rik	1.09169	3.49762e-12
F5	1.07278	3.82608e-12
Il15	1.55234	4.45169e-12
Tcf12	1.08899	4.63221e-12
Gm42822	1.55247	4.81042e-12
Plscr2	1.20013	4.90197e-12
Sostdc1	2.94901	5.17558e-12
Palm	1.0341	5.39305e-12
Ttc28	1.59983	5.91827e-12
Nat8f1	1.51708	8.04921e-12
A630072L19Rik	1.71843	9.08275e-12
Wnt5a	1.3959	9.27573e-12
Rnu12	1.04491	1.03838e-11
1600002D24Rik	1.64857	1.11665e-11
Six4	2.06832	1.34652e-11
Akap17b	1.46869	1.61152e-11
Mterf1b	1.19334	1.86838e-11
Tdrd9	1.67259	3.25118e-11
9130409J20Rik	1.32023	3.55001e-11
Peli3	1.10499	4.12961e-11
Slc16a7	1.3825	4.19518e-11
Fes	1.92552	4.4264e-11
Gm26632	1.16788	4.42981e-11
Btg4	1.5577	6.22054e-11
Zfp612	1.21119	6.77026e-11
Zfp975	1.44456	6.92273e-11
Cpb2	1.5684	7.35431e-11
Gm6525	1.19976	1.01468e-10
Mdk	1.03639	1.13633e-10
Tmem255a	1.54701	1.48543e-10
Sarm1	1.1527	1.57344e-10
Prickle1	1.25979	2.34149e-10
Ifitm3	1.36507	2.34977e-10
Gm13369	1.01278	2.56848e-10
Kif1a	1.17896	3.53279e-10
CT009512.1	1.98835	4.84281e-10
Zswim8	1.30439	5.01431e-10
Trim21	1.29719	5.20481e-10
Egf	2.19295	5.44767e-10
Gm19667	2.10495	5.65251e-10
4930525G20Rik	1.24894	5.70763e-10
Col4a1	1.52394	6.90742e-10
Plekhs1	1.18147	7.64589e-10
Klc3	1.19769	7.69604e-10
Gm10248	1.2355	1.25264e-09
Ttc16	1.28685	1.37604e-09
Kctd8	1.0141	1.44697e-09
Zufsp	1.16209	1.48232e-09
Gabbr1	1.18274	1.6196e-09
Fndc4	1.54214	1.66302e-09
Gaa	1.14533	2.10467e-09
Gm45819	1.02632	2.25133e-09
AC152065.2	1.48185	2.81195e-09
Bhlha15	2.22522	3.42854e-09
Kat2b	1.67901	3.43624e-09
Gm19967	1.3171	3.59086e-09
Gna14	1.2742	3.60774e-09
4930412M03Rik	2.66928	4.41729e-09
Padi2	1.2546	4.51171e-09
Gm44985	1.21624	5.04049e-09
Gm26732	1.13244	5.11675e-09
Large1	1.11251	5.90809e-09
Gm14168	1.36978	6.36871e-09
Rhoc	1.25016	7.1454e-09
Txndc16	1.07452	8.13903e-09
Gm11681	1.53949	1.066e-08
Gcnt2	1.37466	1.43301e-08
Slc12a8	1.42726	1.52021e-08
Lsm14b	1.36715	1.54919e-08
Zfp667	1.18166	1.62566e-08
Spata6	1.32011	1.69925e-08
A430027C01Rik	1.73006	1.91908e-08
Gm43275	1.08254	1.92975e-08
Tcp11l2	1.77704	2.04005e-08
Slit2	1.21152	2.04019e-08
Plpp7	1.74095	2.25017e-08
C130089K02Rik	1.18312	2.30886e-08
Grina	1.28288	2.3184e-08
AC165080.4	1.47158	2.626e-08
Atxn7l1os1	1.64613	2.84635e-08
Gm43481	1.34842	3.01662e-08
Gm16288	1.15785	3.26026e-08
Gm19325	1.09179	3.94879e-08
Bmpr1b	1.31941	3.96074e-08
Lgals12	1.46581	4.21812e-08
AC117949.2	1.26515	4.36924e-08
Cep126	1.08262	4.44245e-08
Tab3	1.10525	4.95637e-08
Ldoc1l	1.12668	5.77347e-08
Cfap73	1.6815	7.68327e-08
Mug1	3.40616	7.95958e-08
Gm15889	1.02337	8.74482e-08
AC154681.1	1.19594	1.0213e-07
Htra1	1.17063	1.18127e-07
2810433D01Rik	1.50282	1.27908e-07
Ints6l	1.29799	1.30242e-07
Noxo1	1.09933	1.59974e-07
Rptn	1.60552	1.62472e-07
Ccdc158	1.45564	1.6417e-07
Gm8974	1.074	1.64514e-07
Rapsn	1.99647	1.65455e-07
Agbl3	1.28949	1.71673e-07
AC130711.1	1.32317	1.79523e-07
Gm37534	1.20604	1.95156e-07
Aqp5	1.01773	2.55533e-07
Gm36963	2.06152	3.07875e-07
Slc22a27	1.43935	3.60651e-07
Gm44995	1.27141	4.28387e-07
Gm45203	1.46119	4.62213e-07
AC124453.1	1.08478	4.77559e-07
4930556M19Rik	1.18703	5.24369e-07
Slc46a3	1.8169	5.39704e-07
Arl3	1.02366	5.60805e-07
Hist2h4	1.37216	6.59977e-07
Sec24d	1.1264	6.62918e-07
Gm43061	1.12265	7.0102e-07
Zfp658	1.01028	7.10888e-07
Klhdc8b	1.07724	8.58639e-07
Celsr2	1.14961	8.85517e-07
Krt87	1.06011	9.1338e-07
Tenm4	1.18351	9.73448e-07
Chrnb4	2.3277	9.98297e-07
Ackr3	1.37355	1.07156e-06
Rhobtb1	1.00477	1.1822e-06
Thpo	1.06845	1.43697e-06
Axl	1.4466	1.56594e-06
AC160063.1	1.94506	1.72639e-06
Unc5b	1.11182	2.05229e-06
Abhd8	1.73319	2.06454e-06
Cdk20	1.0177	2.124e-06
Kifc2	1.24259	2.88685e-06
Cetn4	1.43691	2.89389e-06
Snai3	1.06272	2.89537e-06
Zfp235	1.30419	2.92065e-06
Chrm1	1.09903	3.94622e-06
4930451G09Rik	1.69923	3.96338e-06
Bcas3	1.40509	4.29126e-06
Rapgef3	1.3327	4.53375e-06
Sdk2	1.84272	4.67429e-06
Gm38120	1.23157	5.04414e-06
Socs7	1.00695	5.43047e-06
Shisa2	1.18545	6.31606e-06
Trim34a	1.3201	7.27266e-06
Cpeb2	1.0132	7.39398e-06
Shisa7	1.17927	7.42922e-06
Gm43339	1.94236	8.36468e-06
Shroom1	1.49217	1.2526e-05
Gpr34	1.31133	1.3321e-05
BC024139	1.39172	1.3418e-05
BC067074	1.9406	1.38238e-05
Cgnl1	1.13452	1.50062e-05
Ptger3	2.14329	1.55862e-05
Kcnh3	3.60324	1.5989e-05
Gm18860	1.57576	1.6086e-05
Pcmtd1	1.2561	1.80218e-05
Mknk1	1.03616	1.8808e-05
Tcea2	1.16655	2.00875e-05
Gm45223	1.00407	2.20469e-05
Rab33a	1.03455	3.18467e-05
Gm45406	1.0332	3.62467e-05
Exoc3l	1.5213	3.71833e-05
Atl1	1.54322	4.51662e-05
Gm20632	1.03598	4.60288e-05
Gm17813	1.19033	4.82229e-05
Gnmt	1.05103	5.1554e-05
Ppp4r1l-ps	1.28118	5.26147e-05
Gm15495	1.17547	5.42224e-05
Fam129a	1.0723	7.41794e-05
Gm3081	1.09549	7.51323e-05
Smarcd3	1.6241	7.61401e-05
Proc	1.43889	7.79008e-05
AC156163.1	2.35042	8.05311e-05
Gm43627	1.02724	8.31821e-05
Rasd1	1.1378	8.37962e-05
Col4a5	1.36483	8.8675e-05
Slc22a17	1.09336	8.87942e-05
Zfp983	1.02722	0.000124059
Gm44695	1.53631	0.000125814
Arntl2	2.31579	0.000134399
Abca1	1.19105	0.0001586
Stox2	1.12112	0.000173908
Itgae	1.84223	0.00017545
Oscar	1.12243	0.00018314
Pccb	1.06811	0.000192065
Gm4651	2.29997	0.000192356
Gm26857	1.71959	0.000194007
Rasa4	1.11532	0.000201665
Pdgfb	1.0152	0.00024029
Sec14l4	1.21299	0.000303018
Pdzrn3	1.41336	0.000342857
Ttc21a	1.26564	0.000350944
Nek5	1.4295	0.00035706
Map10	1.11	0.000388214
Gm45221	1.16839	0.000428277
Smox	1.98187	0.000457922
Zkscan16	1.40384	0.000488486
AU040320	1.09487	0.000528473
Gm13423	1.37152	0.000529054
4833412K13Rik	1.68638	0.000596612
Ces1d	2.23316	0.000697303
Ms4a6d	1.12852	0.000771531
Zfp354c	1.4763	0.000773432
Rab11fip5	1.39319	0.000829664
Lrrc36	1.18404	0.000858393
Ogt	1.1275	0.000904647
Otub2	1.23139	0.000930646
Ddah2	1.27291	0.00102964
Tmem35a	1.03372	0.00103937
Mfsd13b	1.51743	0.00107216
AC135669.2	1.35325	0.00127948
Ankrd24	1.73977	0.00128615
AC154548.1	2.07914	0.00133509
Rbbp9	1.01674	0.00137291
Paqr3	1.75063	0.00138289
Ccrl2	2.70632	0.00146673
Sdc3	1.44077	0.00165708
Htra3	1.49633	0.00183236
A930012O16Rik	1.04028	0.00188076
Cxcl15	1.02092	0.00195074
Kcnk16	1.36486	0.00199603
Ift122	1.1414	0.0021347
Hist3h2a	1.27196	0.00225097
Gm43040	1.42683	0.00234641
Sntb1	1.52253	0.00254866
Cyp2c70	1.13767	0.00256406
Olfml2a	2.23686	0.00262788
Spns2	2.10057	0.002668
Gm6054	1.05586	0.00273784
AC132623.1	1.26376	0.00273957
Gm17477	1.65096	0.00313514
Afap1	1.10078	0.00313563
Fundc1	1.03947	0.00321638
D130051D11Rik	1.62945	0.00354167
Zfp287	1.81734	0.00397529
Meiob	1.52242	0.0041924
Rassf4	1.25442	0.00479948
Gm44668	1.52469	0.00564649
Col9a3	1.09137	0.00594011
4933406J10Rik	1.47777	0.00640035
Kcnj10	2.16408	0.007812
Slc25a47	1.05617	0.00849348
Ttc6	1.0851	0.00907743
Dtx3	1.23837	0.00924269
