# Supplementary material for: p57Kip2 imposes the reserve stem cell state of gastric chief cells
Source: Cell Stem Cell. 2022 May 5;29(5):826–839.e9. doi: 10.1016/j.stem.2022.04.001 (PMC9097776; doi:10.1016/j.stem.2022.04.001)
Supplement: Table S3. Primer list for qRT-PCR, related to STAR Methods [file mmc4.xlsx]

## Sheet: Sheet1
Primers
Reagent	Source	Identifier
Oligonucleotides: qRT-PCR
Tbp forward: CAAACCCAGAATTGTTCTCCTT	Sigma-Aldrich	N/A
Tbp reverse: ATGTGGTCTTCCTGAATCCCT	Sigma-Aldrich	N/A
p57 forward: GGACGAGAATCAAGAGCAG	Sigma-Aldrich	N/A
p57 reverse: GAAGAAGTCGTTCGCATTG	Sigma-Aldrich	N/A
Gif forward: AATCCTCGGCCTTCTATGGG	Sigma-Aldrich	N/A
Gif reverse: CTGCTCCTGTGTCCACATTG	Sigma-Aldrich	N/A
Pnliprp2 forward: AGGACATTGATACCCGCTTTC	Sigma-Aldrich	N/A
Pnliprp2 reverse: GGTCGGTGGCAGAGATTATTT	Sigma-Aldrich	N/A
Clps forward: GGAGAAGGTCCTTGTTCTTCTG	Sigma-Aldrich	N/A
Clps reverse: CCGTCCTCCAGGTTGATAATAAG	Sigma-Aldrich	N/A
Mist1 forward: TGCAAGCTCCAGACTGGTAA	Sigma-Aldrich	N/A
Mist1 reverse: CCCAGCCCTAGAGAAGATGG	Sigma-Aldrich	N/A
Furin forward: GCGAATGGGTCCTAGAGATTG	Sigma-Aldrich	N/A
Furin reverse: CTGTGCCATACAGAACGAGAG	Sigma-Aldrich	N/A
Gper1 forward: GATCAGGACACCCAACAGAAA	Sigma-Aldrich	N/A
Gper1 reverse: GAAATGACACCCTGGCTTCT	Sigma-Aldrich	N/A
Lgr5 forward: GCAGAACAACCAGCTGAGAC	Sigma-Aldrich	N/A
Lgr5 reverse: ATCTAGGCGCAGGGATTGAA	Sigma-Aldrich	N/A
Troy forward: GCAAGAGGCAGTTCATGGAG	Sigma-Aldrich	N/A
Troy reverse: TGACAGCTCAGAGCCATTGT	Sigma-Aldrich	N/A
Ki67 forward: GGAGAAACGCCAACCAAGAG	Sigma-Aldrich	N/A
Ki67 reverse: GGGCCGTTCCTTGATGATTG	Sigma-Aldrich	N/A
Muc6 forward: CAGCCTGTCTTCCAGGTGTA	Sigma-Aldrich	N/A
Muc6 reverse: CGCCAAGAGTCCACAAAGAG	Sigma-Aldrich	N/A
Cd44v9 forward: GGAGATCAGGATGACTCCTTCT	Sigma-Aldrich	N/A
Cd44v9 reverse: AGTCCTTGGATGAGTCTCGATC	Sigma-Aldrich	N/A
Muc5ac forward: CGTACCATGAACACCGCTCT	Sigma-Aldrich	N/A
Muc5ac reverse: TTGAAGGCTCGTACCACAGG	Sigma-Aldrich	N/A
